# Supplementary material for: Tracheophyte genomes keep track of the deep evolution of the Caulimoviridae
Source: Sci Rep. 2018 Jan 12;8:572. doi: 10.1038/s41598-017-16399-x (PMC5766536; doi:10.1038/s41598-017-16399-x)
Supplement: Supplementary file 2 — Supplementary File 1 [file 41598_2017_16399_MOESM2_ESM.zip]

Archive with 1 entries (1 files):
- SuppFile1_reconstructed_genomes.fas
