# Supplementary material for: Tracheophyte genomes keep track of the deep evolution of the Caulimoviridae
Source: Sci Rep. 2018 Jan 12;8:572. doi: 10.1038/s41598-017-16399-x (PMC5766536; doi:10.1038/s41598-017-16399-x)
Supplement: Supplementary file 2 — Supplementary File 1 [file 41598_2017_16399_MOESM2_ESM.zip › SuppFile1_reconstructed_genomes.fas]

>Glycine endovirus
TAACAAACTTACTATAAAATATTTTGAAGACTTATCTGAAACTTTAGATAGCCTAACAAA
AGCACAAAATTTGTTGTTTAACAAAATACAAACTTTAGAAAATAAAGTTAACAATATTTT
GAATATTCTTAAATCTAAAGAACAACAAATTCGTTTTTCTACAAACGAACTCGATAAAAT
TAAAATGCAGCTTTCTAAACTTGATTTAGGAAAGACAACAAGTCAAGCCTCAACCAAATT
CATTTTAGCAAAGCCTAGAAAATGAGGACAATACCTTTTACAGGAACCTCACACATAGTT
TCAGGACACAATCTTGTTACTGAATCTATAAACCAACATCCTGGAATCTTGGACAGACTC
TTTAGAAGAACAAACTCCCGAACCAGACAACTGGAACAAATAGTAGATATAGAATCTAAT
ATTGATATTGGATCAAATTCTAGGATAAACTCTCTCAATCCTAGACAATTATATAATCTA
AACTAGTTTGCTTATGATAAAACCAGCTTATACAGATACAGAAGGATTGATGATTTTCAT
TTCCCTGACGGAAGACACGAGATTATCATATTAATCTCAGAACAAACCGGATGACAAGTC
CTTAATACAAATAGAAGATATGTACATCTAGGGTTAATTGCCATAGGTGTCAAGTCATTA
ACAAGATCTTTCATAGGAGCTAAAGCTTTTGTAGTCCTCTTTGATCAAAGGTTCAGTGAT
AACAATTCTCAGGCCATAATAGGGATGATAGAAATAGATCTTAGCAATTTCATACGAAAC
ATAAACCTAGAAGTCCAGACAATAGGATTTGGAAGAAACTTTGAGGGACACAACTTACAC
TTGGATATTACCTTTATTGGTAGAATAAGTGATCAAATATCCCCCAGATACAGGATAAAC
ACTAATCCATTAGTGATAGCCTTATCATATGATGGAATCCAATTTTTGCCACCTGAAATC
TTTGATTCCTCCAGAAACCATAACAATCAATGGCAAACACATATTGAGGCTGGATCCTCT
AGGAGTGCAATAACCACTCACAGATTAGCTATAATAACAAACAGAAGAAATAGTCTTTCA
GTAAGATTTACTGATTATGAAGACATACAAAATCCTCCAGAAGAGGAAATGGAACCCTCT
AGGATGTCTATGATGAATCTATGGCATTGTTCATATTTCGAATCATATATTTCATATGAA
GAGCATAAACAAACTAAAACCTCTTTTTTACAAAAAAACCTGTCTTTCCCAAAAACTCAT
TAAAGCAATTGAAAAATGAGAGGAAGATAAGAAATGTCAAGGACAAAGTTTTGTAAATAA
TGAAACCGATTCTGATGACATTGATGAAGAAAACATATATGTTTTCAGACAAAGATTATT
CTCAATGATAGATAAAGAAAATTCTGATACAGAGAATATTGAAGATTTACTTGAAAAAAT
CAATCTACATGAATTTTATGAAAAATAAATAAACTTCAAAAATACTTTAGGACAAAATTC
CGAGATTGATGAAACAAAATCACTAGTTTCATTTCCTGAAACTCATAAAGGTCTCATGGA
TGATGCTTCTAGTTCAAATTTTACCCCTTAATTTGATTATATTACAGAAGACTACAACAT
GGGATTTCCCCCTCGTGAAAAAGTTATCCCTCTAGTAGATTTAACTCTAGGAGATAATAT
AAAATCAAAAGGGAAAAGATTACCCATAGAGCCGACATTCAATATGCCATCCCTTCTACT
AAACATAGGAAGTATTGACCCCTAATTAGTTTCGAACTACATAGAACAATGGACTTCTGT
TGTTATAAGAGACTATAGAGTAAATCATGAAAGTCATGTATCTAACAGCCAAGACATGAT
AGCAAGGGCTGAAACATATCTAGGAGACATAGCTAGAGCCTGTTGGGAATCTTTCAAACA
AACTTTCCCAAAACAAATCTAGAAGACCCTGGTCCAAATATCTACAATTTCTGTAGCCTA
ATACAAAGAATTTTTACAGCCCAATCTGTAAATGATGGAAATACCATCAAACAAAAAATT
TATCTACGTAACCTAGAAAGACTCTCTATAACCTATTTCGGTAAAATAAAAGAATTTACC
CAAGATTACCTAATGTATGCCTTTATAGTAGGAGTTTTTACAGATAAATTTTTAGGAGAA
AATTTATTCTTAAAACTCCCGGGTAAATTAGGACAAAAAATTAGAGACAGTTGGAATAAT
GACCAAATTGACCCAGTCATGAATAATCTAACAGTCAGAATCCAACACATTATGAAAGTA
ATGGAAGACACATGTACCAACATAACCATTAATAAACAAATAAAAATGGTTGATTCAGAA
ATTTGTAAATAGATCTACACTCCTCAATAATACCATAAAGAAATTAGGAGAAAAAGACCT
CAATACAGACCTCCCAATAAACAACCCTCTAGGAAAAAAAATCCAACCCGTAGGTATTCA
ATTGGAGCCTCTAATTCTAGAAAACCTACTCTTAACAAAGAAAGACATGTTAGAAAACTT
AGAAATAATAAAACATATACAAAACAATTAGAATGTTATGCTTGCCACCAACCAGGGCAT
TATTCCAGAGATTGCCCGAACAAAACCAATCTGTTTACAAGAGAAGTAGAATTGATAAAA
AGTTGTAGGATGAATCTTATTCCCATAGATGAGACAGTCTCTACTGACTCAGAAATATAT
TCAATAGTTAGTTGGTCTGACTATACTTTTGAAGAAGAAGAACTTAATAAAGATTATAAA
ATCCAAAACGAATTCACTAGAAATGAGTATACTGATCTATACCCAGTGGATGACAAATAC
AATCAGTATGGAGAAATCCTTGATGATGTAGGATGCAACTTAATGTTCAAAACATAACTA
AATGATTGTGAACATGAAATACAATTTCACATAGGACCAAATCATAAGGACTGTCATTTC
TGTAAAAGATATCCCCACAAAACGTTAAGAGCTCACTATAGTCTATGCTACAAGATCTTT
TGCAAAACTTGTGTACAAACGGTTTTGAAAATAGAATTTCCAGATTTTAAGAAACAAAAT
GATTCTGGAAATAAAATCATGAATAATAGGATTTCCACTCTAGAAATCAGATTAAGCCAA
ATGGAAAAAATCGTAATACAAGTGGGCTTATGGCACTACAAAACAAAGGTTGCATCCCCA
TAATTTGCAATAAAAAGAAAAATAAAAGGCTGCATATTTTGGTTAAAATAAATTTTCCTA
AAATAAACAGCTTTGACCAAACTAAAGTAATTTTGCAAGCCTTGGTAGATACTGGTTGTT
CTTTTACTTCCATATGCAAAAGTGTTGTACCCCAACATAATTGTTTTAGAAGTAATATAA
TAACCAAAATCAGAACAATGTTTGGAGATATAATAACAAATGATACATAAACTAGAAATT
TTACTATTCAATTATCTACAAATTGTGATATTTTCGGCAACAAAATCTTTATAAATAAAG
AAGATGTTGTAGACTTGCAACCGGCTAAAGAAAAAATGATTTTAGGACTTGATTTTATCG
TACACGATAACAGGTCAGTCACTATTACAAAAGACTACTTGTTAATTTCTACAAATTCAC
AAATGTCACCCATAATAGACGAACTCACATCAGAGTTACAAGCAAAGCGTGGTGATGCCC
CCACTACTAACGTTAGTAACCAATGTCCTTGTGACACACTTGATAGCTGTAAAATAAAAG
AATCAAAAAATTATGGTAGGACAGGAACTTTAGAAACATCCCATGATCCTTACCATGAAA
ATATTTTAGAAAGTATAAAAACAGAAACCAAGCTACAATATGAGTTATCCATAGCAAAAT
CTGATTATTATTCCGTTAAAATCAACAAAATCATAAATTTCAATAATATACAACAGATTA
TAGACGGATTAAACATAATAAGTATAATAGGAGAAGACCCTACAAAATATTGGGAAAAAG
ATCTTGTTATATGCAAATTAGAAATTATAAACCCAGACCTGATAATTAAAACTAAAGATA
TTTAGTATGGGAAATTCAAACAAGAGGAATGTAAAAACCACATAAAAACCCTCTAGGATC
TAAAAGTTAAAGTACCTAGCACTAGTCCCCATAGAAGCCCTGCTTTTATTGTTAATAAAC
ATTCAGAACAAAAAAGAGGAAAAACTAGAATGCTTTATAACTACAAAAGGCTTAATGACA
ACACACACATAGATGGATACACTACTCCTTCTAAGGATGTGTTGATAAACAGGATACAGA
AAACCAAATGGTTTTCTAAATTTGATCTGAAATCTGGATTTCACCAAGTTAAGATGCATC
TTGATTCTATAAAATGGACTGCCTTTTCTTGTTCAGAAGGATTATTCGAATGGAAAGTAA
TGCCTTTCAGATTGAAAAACGCACCACAAATTTTCCAAAGAAAAATGGATAATATTTTTG
GGAATTATAAAGAATTTACTTGTACATATATAAATGATGTACTAGTCTTTTCAAGAACTA
AAGAAGAACATTATTTACATCTTAAACAAGTTCTTCATTTATTTGAAAATTTTGGCTTAA
TTATCTCAAAGTCAAAAATGGAGATTTGTAAAACTCATATATCTTTCCTAGGAACAGAAA
TAGGAAACGGAAAAATAAGGCTCTAGCCTCATATCTCCCAAAAAAATTCTTGGTTTCCCA
GACAAAATGGAAGACATAAAAACCTTGAGAGCTTTTCTAGGTCTGCTTAATTATGCAAGA
AATTTTATTAAAGATCTAGGAAAATACATAGCTCCTCTTTACAACAAAAAATCTTTGACT
GGACAAAGAAAATTCAATACGGAGGCTATAAAATTAGTCCAGAAAATAAAAGAAATGGTT
AATAATTTGCCATATCTATCTTTACCACTAGACTCCGACTATTTGGTCATAGAATATGAT
GGTTGTAAACAGGGATGGGGAGCCGTCCTAAAGAAAAAGAAAAATAAATACGAAAAAATT
CATGATGAAGAAATTTATAGATATGCTTTAGGAAAATACCACACAAAACCACAGGTATAC
TCAACTTCTACAGATTATGAAGTAAACGCCGTAATAAATGCTTTAGAGGGATTTAAACTC
TTCTTAATTAATAAAAGGGAAATTACCATAAGAACCAATTGTGAAGCAATAGTCGCTTAT
GATAGCCAACAAATAAATACTGATAAAAAGTCTCACAAAAAAGGCTTTTATTTCAAGAGT
ATGTTTATCATAATGGAATAAAAATAAATTTTGAACACATAAAAAGGAGTTAGGAATGTT
GCTGCTGATATTCTTTCTCGTTTTGCAGGGATACAACAAGATGAAGCCTTGTAAGGTCTC
ATACCAAAGTATAAAACAAAAAATAAAGTTTGGTAATCAGGAATTGCCTGTACCTACAAA
CGAGTTTCACTACCCTGGCAGGGAAGCTGTCAATGACAAATTCAATTGCCTTATTGATAA
TATTCGAAATATTCCAAAACATACAAACAATAATGAGCAATTTGTGTGTTTAGTGAAAAA
GGGCATAATTTGTGCCTTATACAACTTCTGCATAGCAGATAACCAAGGAGTCCTTCTCCT
TACAAAAGCTTCCCCTTCTAGGAAAGGTTATACAACTTTTGTCTTGTTATTAGGACCCTA
TAAAGGTGTTTATACCAATTTTAAAGACCTTTACCTTGCGAAGGAGGGTATTCAAAGCCC
AATCTACAAAGGACTTTATTCAAGGGAAGAAGCAGAAAAAACCCTTGAACTAAATACCAC
AGACATCAATAAAATAAAAAAGGCTCTTGAGCCACAAAACATGACTATAGTCATAAATGC
TGACCAAACCAAGACCAACCACAAAACCTATAAAGATTCAGTCAGCCCAAATATCCCTGG
ACCAATAAATTGAACCTAGACAATTTCAAGAAAATACAGAACTTATTGTTGTTTAAGGTA
CACAACAACCAAACCAAATTCCAGGACTCTACATAGGCGTGTATGCTTATTTCAACCAAA
AATTTGTATGCACCAATAAAACCCCTTTCTACGAAGACAAAACCAATTGTCCTTGCAAAA
TAAAATTCCTTTTCATAAAAGCCAGATTAGACCTAGACCAGTTTAAGTCCTTTGGATATG
AGGACTTAGCAATTTCCACAAAGAGTCTACTGGACTATAGATGTTTGGAATCAATCTTGA
TTCCTCCATCAGATAGATTTGAAGGATTTAACCCCTCAATTAATGAGGCTATAAACCTAA
TACTGGCAGAAATGATGGATTACATTGCCATCAAATTAACAACCTGCTCGAGCAATTTTT
CTGCTCAAAATTACCTTTGCCATGTCATGAAACTCCTACCAGAGGATCATAGAAACTTTT
CCTATCTGTTCAATGATGAATATGAAAGTTGGGATGTACAAGGTAACACACAATACCAAT
ACAGCCTCATGAGGGCACAAATATAAGGGTACCAATGGTTCTTCTCAGAATCAGACAAAT
GAGAGTTTGACTTAATAAGAGAAACTCATGACACAAAACTCTTCTAGCCATCATACAATG
GGAAGTTCTTCATTCCTTTCTCGATTGATCATAACAATAAATTGGTCCAATTCTTCCAAA
AAGAGAAGAAAGATAAAGAAATTTACAAAGCAAGTGGATGTCAAGGACAACAAACTCCTC
CTTTTCCATCCATTGATCTCTTAATAGAAGACTCATCAGACATTTTCTATTCTGGAAATA
TCCAAGACGAAGAAGATGTTACTATTACAAAATCAACAAAGAACTAAAGACAAAGCATCC
TGTCAAAATACAGCTGTAAATTTAAGGCGATAATCTTTATTGTTGCAAAGACTCTGACAC
TGAGTCTATCTACAAAATTTCATTGTAAAAAGAGCCCTGTGACAAAGTAAATGAATAATA
ACTTTACTGTTGACTAAAGGGGCTTTTGTCTTTTCCTTTCCGTTTTTCTATATAAAGGGT
CTTCGGGCTCAGTTGTGCACACACGGGAAAACACTAGAAAAATAAGTGAGAGAAATAGAA
AGGAAAAAGTTTGTAATAGTGCTTTGTGCAATAATACCAAGCTT
>Petunia endovirus
CTTAAAAGATCTTAGAGACCCAGCCTTTAATCCACATACGGCAAGCATCGTTAATTTCTT
CAAGGCCAAGGTTAGGATTAGTGAGGCACAGGTTGCAGGTCTAAGAGGTTACGCAGATAT
TGAAGGAAGCGAAGTGGGCACAAGAGGTATTTATGCTAACTCAAGAATGTTTAATATTTA
GTTAAATGTAGATTTGTTCTTTAATTCATGCTTCTGATAGAACTATATTCTTTAAATGAC
TATTATTAATCCAAACAAAAGTGATATACAAAATGCATTAGATATAGTCACCAATCTTGA
ATTAGATAATCTAGAAAAGTTAGTTGAATACATAAATCGAAGTGATGAAAAGTATACAGA
ACTTAGTCAAGATCTTGCTATAGCAAGAACCATAGGTAATAAAGAATTAGAATTAGAGAT
TCTATCTAAACAAGAGATAGTCTCTAGCTTTAGACTATTTTTCTTAAAATTATTACTAGA
GTTGCATGAATCTAGTGAATATGAACTAGTAAACAAGCGAAGCATTATATTTAGTGAATG
CCGTAAATTATAATCCGCGCAAAATTCATTGGTATCAGAGCAGGAGTGACAGCCGAGCGT
GGTGATATAGTGTCTGAAATTTAATGGAAAATCATAAAATTTTTTATATAACAGGTGAAG
AATTTAACCAAATGATGGAAGGAAATTCATCTGAACTTATACCAAATATAATTAGAAGAA
GACCGAGAAAGGAATTTGAAAAAACTATATTTTATTACAAGATAAGAGAGATAAGAAATA
TTTGGTTTGTTATAGCAGACCAATATGGAATAGAAGAAGTTGTAAGAGATAAACACGATC
TTCGTGTATTTACTATAGGACTTATTTTAGGATTAAGAGAGTCGCTTCCTAAGGAAGTAG
TAGATATTATAATTAAAAGGGTATTTAGAAGTATGATAGAAGATATAAGAGATTGGGCTC
TAGACAGGCTAGAATATAGAAGTTTACTACACGGTAGAGATTATACTAGATATTTAAAAT
ATGATGATTCTCCGTTAACGTATGTAGAAATACTCAGAAAAGTATATGGTGGACCAAGTA
GAAAATTATATGACACCATACTTATACAGGAATATAACAAGATTGTAGCATATATTATTT
TATGTTTAAGAAAAAGGCTACATAACAGAGAAATAGTATCAGAAATAGTGAAGAGAATAT
TTAATGAATCCTGAAAGTTCTAAGCCGGAGTGTAAGAGATCGTTAAATAAAGTTACTACT
TCTAGAGATATAGAAAAAGAATTGGAAGAATTAAAGAAAAGAAAGAATGAGCTAGAATTT
AATAAAATACTAAATGATAGCCATTTAGGTGAATCCATAAAAGTATTAAATGAAAATGTA
AGAAATTTATCGGTACAAATAGAGTTAACTCAAGAAATATTACAGCTAGAAATGGAGAAG
AAATATGCTGAAATAATAGGAATAAAAATAACAGAACAAACTGAGAGCAAAAGGAAAGAT
GTAATAAAAGAAAAAATCTTAGAATATAGTAAAACCACCGAAATTTCGCCAATAATAAAA
TTAATGGTAGGAATGGAAGAAAGTAAAGATAAAGAAAAAGATGAAAATAAAATAGATATT
AAGATGAATAGAATCGAAGAATATCTAGAAAATCCTGATTCCGATAAAGAAGAAGNCAAA
GAAGAAGAAACACTAGGACTAGTAGAAGGTTTTAGTGATATGACATTAGAAACAAAAATG
AATAAACCAAGTTCTAGTGGTACTAGACCAGATATCAAACCAGAAATACCACAACCTCAT
TATGAAGAAAGATACGAAGAAACCCCTGAGTGGAAATACGCTGATAAAAGATTTGATGAT
GAACCCTATATTAGGAAATATGTAGATAGGCGAAATTATTATATAAGAAGACAAAATAAT
AATAATAGGACAAGATATGAGTTTGAACCAGTAATTAGAGAACCAGAAGGTTTGTATCCT
ATGGGTATATACCTTAACTTAGATTGTACTAAAAATAAAGATGAAATGATAACACAATGG
GTAAAACATAGTTTTTCGGTAGTAACTAAAGAAGGAATGGATGTGCAGAGAGCATTAGGA
TATTTATACGGAACAATGCGTGGAAGTATAGGGCTATGGTATAAAGAATTACCAAAAATA
TTAAAGGAGGAACTAAAGACTAAAACTAGCACTAAAGATTTAATAACGACATTAGAAAAT
GCGATAAGATTTGAATTCTTAGGACAGGACCTAGATAACGAGGAAAGAAGACAACTAAAA
TTAAAAAAGGATGCTATGAAAAATTTGAATCAGTTATCAATATGTGATATGTGTTATTTT
GAAAATTATACATGTGAATTTCAAAAATATTTTTATGAAGCAAGATTAGGAATACCACCA
AATCAAATTTATCAACAAATGGCAGATTTATATTTCGTAAAATTACCCCCTCCTTATGGA
CCTAGATTAATGGAAGAATATGAAAATTTAGAAATCCCAGATCATAGAGCAACCTTAGGA
GGTAGAATAGAATTTGCTAAAGCAAAAATCAACGATTGGTGTAAAATTCAAAGGGAAAAT
ATGAAAATATATAAGCATGCTAAAAGAGGAATTTGTTGTGAACAAAATGAAGAAGTAGGA
GCTTACGGATGTCCCCCTACAAAAAGATTTAAAAATAGAAAGTTTAAGAAAAGATATAAA
TGGGTAAAATTTCCTAGAAAACATAAAAAAAGGTATAAGCAATATTGGAAAAAGAAGAAA
CATAGGAATCCACCAAGAAGGAAAAGGTGTCAATGTTATGTTTGCCATCAGGAAGGACAC
TATGCTAATGAGTGCCCCAATAGAAATAAGAAAGAATATAAAAAGCAAATAAAGTTTATG
GAAACTTTAGAAGAAGAAATAAATTTAGTGCCGGAAGAAGATAGTGGTAGTGAGCTTAGT
GATTATAGTCTATATGAAATAGTGACTGAAAGTGAAGATGAGTAGTCATATTTACGAGGA
AGAAAGAGACGAAGAAGGAAGTTTTAAACAAAGGTTAATATTTGATCCAAAAACTTTTGA
AAAGATTTCAAAAGAAGATTTAGATTTAAGAATAAAGGATATATATGAGCAACCTTATTT
TAGAAGAGAAAAATATACTTACTATATAGCGCATCGACAAGAATATCCTATACAGATAAG
ACATACCCAAGGGAACGTAAAGATTCCTATTATTAGTGAAGACTTAATAAAACAAGAATT
GAATAAAATACCAGAAGGTATAAGAAATAAATTAACTAGTATATATATTGGAGGAATACA
AATTATGATGAAGGCTTATTTTCAAGAAGGGATAGATACTCCGATAGAAATATATTTAGC
AGATGATAGAATAACGAGTAGTCTAAAGGATAGTCTTATAGCTATAATGAAAGGAAATTT
GATATATCAAAAGGTTAAGTTCACCATAAATCCGAATTTTAGCATAAGTATGAGAGAACC
CAATAAAAATCAAGCTTTAGTCATGTATTATAAGATGCATGGAATAGATATGAAACCCAA
TAGTGATGCAATTAGCATTACTGCTAAAGTAGTGTATGCTTTCACTAGCAAACATGTGAT
AAAAGATAAGCTAGGAGGTAAGAAATGTTTAATACCAAAAATATTTAATTCTAATTTAGA
ATACGAACCAATAAGAGATAAAAGTGAAATAACTTTGCCTGAGGATTTATATATGGAATT
TGATAAAGTACAGAGAGCTTTAACAGAGTCTAGAATTTCCGTACAAAAAAGAATAAGTTT
TGAAGGAAGTAGGACTTTAAGGATAGGAAGTAGTGCCATAAAGGATAGAACAAGATTTGA
CTTAACTAAAAATAATAGAGCAGGGCAGTATAATATTTTAGTTTCGGTAATAAATGAAAG
TATAAGTTATTATGTGACGCTAATAGATACTGGTGCAGCAAGAAGTCATATTGAAGGAAG
TCTGATAAAAAATCATAGATATAAAGATTTAATAGAATCCTATAAATATGAAGACTACTT
TGGAAATGAATACGAAATAAATAAATATGTAGAGATAGATTTACTAGTAGAAACTATAAA
AAAGGAGTCTATAAAAATTCCTATTAAAATAGATGTAGTAGAACATAGTACTTCTAATAA
ATTATTATTAGGAAATGATTTCCTTAGATTATTTGATCCCTATATAATAACTGAAGAATA
TGTAGAACTTACATACTATGGAAGAAGAATCCAAATACCTAGAACTAGTTAAAATAATAC
AAAAGAAAGTTACTATTTATATAAAAGTAGAAATAAAAGGAAAGACATATCATGCATATG
TAGATACGGGAAGTGGAATGAACTTCATCTCCTATCCCATTGAAGAAATAAAGGAACTTC
AAAAAGTAGTAGGAGTTGACATCCACAATAGACAAACCACTTTTGATAAAGGTATTGGAA
AATTATGGATAGTTATAAGTCAATACGAATTGTTAATGGAAGAAGTCTACTACTATCCAC
ATATAGGATGTGATATGTTAATAGGAATGAATTTTCTTAATAAGTATTTACCTTTTATTA
TTGAACCCACTAGGATCATCCTAACAACTCCATGTGGAAATAAGATTTCTACACCTAGAA
TACAACAAGCATATAGACATATATATAGGACGCGCAGCCAGCGTGGTGAGTTAATACCAA
TAAGAAAAACGGAAAACCAAGATATAGATAGTAAACAAAGTCCTATTATAAAACAGAAAA
CTTTAGAACTTGTAGAAAAATGCTATGAAGACAATCCTCTAGCATTTAAAGAACGAAGAC
AATATAGCAAGAAAATAAAAATAGAATTAAAGGACAAAGAACCTATTAAACAAAAGCCAA
TGTTATATAGTGTAGAGGATGAGAAGGACTATAAGATTATTATGGAAGAACTTCTAAAAT
ATAATTTAATTAGAGAAAGTAAAAGTCCTTATAACTGTGCAAGTTTCTTGGTTAGAAACT
GGAGTGAAGAAAAACGAGGTAAGCCAAGACTTGTAATAAATTATAAGCCTCTCAATAAAA
AGGTTATAGATTATAGTTATCCTTTACCAAGAAAAGAATTAATATTTGAAAAAATAAAAG
ATAGCAAAATATATTCTAAATTTGATTGTAAATCAGGATTTTTCCAAATAGAATTAGAGG
AAGATTCTAAGGAATGCACTGCTTTTAGTGCACCCCAAGGACATTATGAATGGAATGTCC
TACCTATGGGACTAAAAACAGCCCCAAGTATATTTCAAGAAAAGTTAGATGCTATATATA
AAAAGTATAGTGATTTTATAATAGTATATATAGATGATATACTAGTATACTCTAATAATT
GGGAAGATCATAACAAGCATTTATTTGTATTTGCTATAGAAGCTTTCAAGAATGGATTAG
TATTATCAAAAAAGAAAGCAGAAATAGGAAAAGAAAAAATAGAATATTTAGGTTTGATTA
TATGTAAGGGAGAAGTAGAATTACAACCTCATATAGCTAAAAGTATCTTAGATTTTCCTA
ATGAATTTAGCGACAAAAGACAACTACAAAGCTTCTTAGGACATTTAAACTATGCAAATA
ATTTTATAAAAAATGGAGCAAAACTAAGAGAAAATTTACAGAAAAAATTAAGGGGAAAAA
AGGAATTTAGTTGGACTAAAGGAGATACTAAGGAAGTAATAAAAATTAAGGAAGCTATAA
GAGAGTTAAAACCAATGCCTCTCCCAAAGGATGAAGATGAATTAATATTAGAAACAGATG
CCTCCGATAAATATTGGGGAGCAGTATTAAAAAGGCAAGGCGATGAGATAGTTCTTAGAT
ATGCATCCGGAGGATTTCGAGGAGCAGAATTAAATTATGATATAAACGAAAAAGAGTTAC
TAGCTGTAATTAGAGCAATAAAAACCTTTGAGATATGGTTAATAAGGAAAGAATTCATAT
TAAGGACTGATAATACTCAGGTTAAAGCATTTATTGAAAATAAGATTTCTGGAAGTATCG
CTAACAGGAGAAGAATCAGGTGGCAGGTACTTCTATCAAGCTATACTTTTAAAATTCAGA
TTATTAAAGGTGCTCACAACTTTCATGCAGATTTCTTATCTAGAAATGGATTATCAAATC
AAGGAAAAGATGTTGGAAGAAGTTTGCAAAATGAAAGCAGCATTTGATTTAGCACTTGAA
GAATCCGATCAACGGATAAAGAAATACAGAGAAGAAGTGGAAAAAGAATTTCGAAAATTA
GAAAAAGAAATACAACAAAGAAAAGAAATTGAGCACTATCATAAAGAGAGACTGAATTCT
CTCTATGATTCTATAAAGAATTTAGAAGAATTTGAAAAGATTCCAGAACAAGCTAGCAGT
GTAACTCAGTCCGAGGAGGTTACTAAACCAAAATCGGAACCAGTATTTGAAAAAGAGGCT
GAAAAGCCTAAAGAAGAAACTAGGGATAAATATCCCATGAGTAGTAATTCTTATTCAGAA
TTATTAAAAAGATCTTGCCCTACGGATATGAAAAAGAATTCTGAAGAAAGATTTCGTAAA
GAAAAGGAAATATTCATGGAAGAATACAAAGCCATAGTTGAATTTATGTATGATGGAAAT
TTTGAAAAAGATAGTCCCAACCGAAGAACATTTGTTATCGAATATGCTGGAGTATATCCA
AGAATTACGATATTTCCAGGAGGCATGGAACCTGAGCATTCATGTAGACTGTTCAAATAT
GGATTTATTGATACAATTTATTTTAAGAAGGATTTAGAAGCAATCAAGATGTTCCCAGAT
CTAATTAAGAGTGCAGTCCAAGCCTTTATTAAAGGATGTCAACCTCAGGGAATTATATTT
ATGAAGATAATTAGTGCAGCTCCGGACTTTACCTCTTCTTCAAATTATTTAATTAAGATT
GGTTCTACTAACCAGCTACGTGGAATTATAGAAAAAGAAAAATGTGATCAAGTCCCCAAA
TTCTCAGAAGAATGGATATTCTTCAGAAGAGCCTTAGGAGCTAAGGTATTATACAAAGCA
CTTAGAAAAGAAGCTGATGAGAAAAAGTTCTGGGTGTACAGTTTAACAGAGAAGATGGTA
ATAATAAGTTATAAGGATAAACATGAACCTATGATGGCTAATGTACGATATCTGAGGACC
TTGTCCGAAAAGATAAATCGAGGAATGCTTGGAGGACATCTAGTTACCCTAAAAAGGCTA
TGTGAAATAATGAATCACGACGAAGGAATATCGCATCAGTGTCATTACTGTCAGAAAAAG
AAGGAAATATCAGAAGAAGGAGATGAAATGGATTTTGAAATTATATTGTAGAACATACCA
CGTGTAAAGAATGAAAATCAGCATTTCAAAAAAGTTAAAAATACTATTCAAAAAAGGAGA
CACCTTGCACACTAAGGTCTCATCACTCTGCTAGACAAGACCCAAAATGGTTAAGTGGTG
GAACAAGTGTAAAGTAGAAATTATGGCTAGGGAGAAAGTAGTCTAGGCTGATTTTCTCCA
CTACAATATTAGACAATTGAGCCTCTATATAACGCTCAGTTTAGAGAAGGAGAACACAGC
TCAAGTTCACTTATAATTGAGTATTGTGTGTATCCCTTCACTATGTTCTAAAAATCTTCT
TGTATAGTTCTGAAGAAGTATTGAATAAAAGAGCCAAGTCTTTTTATCTAAATACTACAT
GTTCTTGTTTTAACTATTTACCTTCTGTCCAAATTAGCCAACGTTAACATCTCAAAATCT
CTTAAAAGATCTTAGAGACCCAGCCTTTAATCCACATACGGCAAGCATCGTTAATTTCTT
CAAGGCCAAGGTTAGGATTAGCGAGGCACAGGTTGCAGGTCTAAGAGGTTGCGCAGATAT
TGAAGGAAGCGAAGTGGGCACAAGAGGTATTTATGCTAACTCAAGAATGTTTAATATTTA
GTTAAATATAGATTTGTTCTTTAATTCATGCTTCTGATAGAACTATATTCTTTAAAATGA
CTATTATTAATCCAAACAAAAGTGATATACAAAATGCATTAGATATAGTCACCAATCTTG
AATTAGATAATCTAGAAAAGTTAGTTGAATACATAAATCGAAGTGATGAAAAGTATACAG
AACTTAGTCAAGATCTTGCTATAGCAAGAACCATAGGTAATAAAGAATTAGAATTAGAGA
TTCTATCTAAACAAGAGATAGTCTCTAGCTTTAGACTATTTTTCTTAAAATTATTACTAG
AGTTGCATGAATCTAGTGAATATGAACTAGTAAACAAGCGAAGCATTATATTTAGTGAAT
GCCGTAAATTATAATCCGCGAAAAATTCATTAGTATCAGAGCAGGAGTGACAGCCGAGCG
TGGTGATATAGTGTCTGAAATTTAATGGAAAATCATAAAATTTTTTATATAACAGGTAAA
GAATTTAACCAAACGATGGAAGGAAATTCATCTGAACTTATACCAAATATAATTAGAAGA
AGACCGAGAAAGGAATTTGAAAAAACTATATTTTATTACAAGATAAGAGAAATAAGAAAT
ATTTGGTTTGTTATAGCAGACCAATATGGAATAGAAGAAGTTGTAAGAGATAAACACGAT
CTTCGTGTATTTACTATAGGACTTATTTTAGGATTAAGAGAGTCGCTTCCTAAGGAAGTA
GTAGATATTATAATTAAAAGGGTATTTAGAAGTATGATAGAAGATATAAGAGATTGGGCT
CTAGACAGGCTAGAATATAGAAGTTTACTACACGGAAGAGATTATACTAGATATTTAAAA
TATGATGATTCTCCGTTAACGTATGTAGAAATACTCAGAAAAGTATATGGTGGACCAAGT
AGAAAATTATATGACACCATACTTATACAGGAATATAACAAGATTGTAGCATATATTATT
TTATGTTTAAGAAAAAGGCTACATAACAGAGAAATAGTATCAGAAATAGTGAAGAGAATA
TTTAATGAATCCTGAAAGTTCTAAGCCGGAGTGTAAGAGATCGTTAAATAAAGTTACTAC
TTCTAGAGATATAGAAAAAGAATTGGAAGAATTAAAGAAAAGAAAGAATGAGCTAGAATT
TAATAAAATACTAAATGATAGCCATTTAGGTGAATCCATAAAAGTATTAAATGAAAATGT
AAGAAATTTATCGGTACAAATAGAGTTAACTCAAGAAATATTACAGCTAGAAATGGAGAA
GAAATATGCTGAAATAATAGGAATAAAAATAACAGAACAAACTGAGAGCAAAAGGAAAGA
TGTAATAAAAGAAAAAATCATAGAATATAGTAAAACCACCGAAATTTCGCCAATAATAAA
ATTAATGGTAGGAATGGAAGAAAGTAAAGATAAAGAAAAAGATGAAAATAAAATAGATAT
TAAGATGAATAGAATCGAAGAATATCTAGAAAATCCTGATTCCGATAAAGAAGAAGAAAT
ACTAGGACTAGTAGAAGGTTTTAGAGATATGACATTAGAAACAAAAGTGAATAAACCAAG
TTCTAGACCAGATATAAAACCAGAAATACCATAACCTCATTATGAAGAAA
>Vitis endovirus
TTATTTTATTAGGTGTTTGAAAATTTTATGATATTTTATTAAGTCTTTGTAAAATTTTAT
ATTATTTTAATACTAGTAATAAATGTGTTCACACTTTAATTCAATAAAAAACTTTAATCA
AACCCTCATTGCTAACGGAGATTTAAAGAAACTTTACTAACAAACTGTTGTTGAAACTGG
TGATGGGAAAAGTTGGTATCAGAGCTCCTCTCTGTGTATTGCAGTATATTAATTAGGAAA
GGAGACTGTAGATTCAAATTAATTTTCAGAGTACCGAACTTTACCTTACCCCATATAAAG
TCTGATTAATTTTGCTTAATTTATTCTGAATCTTTATTTGCTCTGCTTACTTAACATGAA
TTAGGAATTAATGTCTTTTATTCCTTATCCTCCTGGTATATATAATATAGATTATGATCG
TGTAAAAGAACTTAATAATAGGTTGTATTCTCAACGTAAAGAATTTAGAGAAACTTGTGA
TAAATTACATAATTTAAGAACTACTGTAAAAGATTTAACCACAGATATTAAAAACTTAAC
TTCTCTTAAATATTTGAATGAATACGAAGTAGCTATACAAGAAGCTTTTGATGAACTTTT
TGCTACAGAAACCATAATTAGAAGAGAAATTATAAAATATTATATTGATAATTTATATGC
TAGCTCATCTAATTAAAACATATTAGAGATAATGAACCCTCATCTACAAACCCAAGAGGT
AAAGCAGTTAAAATTTTTAGTAGAGACACAATTAAAAATAACAAACGAAGTATTACAAGA
ACAAATTCAGAAAGAAAACCAAAACAATATAGATATTTTAAAAGAAATCCAGAAAAGACA
AATAAAATCTGTAGAAAAACTAAACACGGTCTTAGGAATTAGAAAAGAAGCTGGAAGACT
TTAAGAACCATAATTTGCTAAGAAATAACCTAGATTATATTAAAGAACAATTAGCTAGAG
AAGAAAAATTTGTTAGAAAAGAAATAGAACAAATAAAATTAGAACAACAAAATTTAAAAG
AAACTTTAGAAAAAATTAACCAAAAAGTAGATAAACTTTTAGAACAAAGAAATATAGTAA
TATCAGAGGAACAAAAATTAAATAACCTTTTAAAACAATTTGAAAACTTTAATTTAGGAG
AAAAACCAATAATTAAAATAGAAAGAAAAATAAATCCTTTTGAACCAAAAAATCTAGCAA
TAAAACCATGGAAATAGTAGAAGCAATAAACCCTCGAGACAATGTAAAAGAATTTATTGA
AGAAAAATTAAAAAAGGCAGTAAAGGAAGTAACACCTTACAAAAAACAATTAGTTCAAAA
TTATAAAATAACTAGATTTTTAAATCAACATACTATAAGTTCAATAGGAAATATTGTATA
TTTAGATTTAGTATCTCCAGAAACAAAACATAAATTATTAAAAAATAAAACCGATAAATA
TATGCACTTAGGAATAATTTTGATAGGAATAATAGGACTTCATCGTAAAGAAATTGGAGC
ACTTATAAATATTAACCTTTTAGATACTAGAAACAACACAGTAGGACGAGCTCTTTTAGC
TAGTGCAGAAGTTAATATGAACCAAAATTACGCAGTTATTGGTTGTATACCTCAATTTTG
TATAGATCTTAAGGAATTCACAGAAAAAATAAAAATAACTGTAAATACTAAAGGTTATGA
TATGGAAGTAGGAAGTAAAAACCTTAGCATAGCTATAGGATTTATAGGAAAAACTACTAA
TGCTTTAAGTTTAAAATGTATGATGGAATTCGATGATATAGTAAAAACCTTTGGAAGTAA
GACAGTAAATATGATAGAAGCAAAACCTGTAAATATAGACTATTTACTAGGACGAGAGTG
GGAATTACCTCAAATAAATAAACCAATAATAAGATATCCAACATCCAGTAGCTTATATGA
AAACCAAGATGGAAGTGCAAGTATAACCTTTGGAAATTATAAAACTGTAAATGTAGAGGT
AGAGTCAAATAGTGAGATAGAAAATGTAAATGTTATACAAGAAGATATTTTACTAAACAT
TGAGACAGTAGAAAACCTATACAAAAACTCAGAGTTAGTAAATATAATGTTAGAAGAATT
TAGTAATCCAATATTACTAGACGAACAAATGGATCAAGAAAACTTTGCTAATATAATGTG
TAATAACTATACAGATGACCAAATAATAGAACAACTCTATAAAACCAATTTAATCAAAAA
ACTTATAGATATAGAAATGATAAATCAATTTACTATTCAACCAAAAGTTAACGAAAACAT
AGAAATAATCTCAAACGAATCAATAAATACAATAAACGAAGAAAAAGAAACTGTAAATGT
AAAAAGTGAAATAGTAAAATATAATAAGTCGTATAGCAAGCCAAAAGGACCTCAATGGAA
AACTAAAACAGAACCTTCTAGTTCTTTGCAACCAATATACGAATATGGAACAATATTAGA
TATAGATAGTGCACAAGATCTTAGAAAAACCATAGAAAATTGGGAGCAATCTTTAAATTC
AGCAGGTGTGGTAGTATCCTTTGAAAACCAACAAGAAATTTATGAATTTTGTAAAAGCAC
CCTTAGAGGAACTGTACTACAATTTTTTAGAAACATGGAACAAGAAAACAGCAGTTATTT
TCAAGAAGTCAGAAATAATTTTAGCATATCTGTATTCATAAATCTAATAAAACTTTATTT
TTTAGGAACAACACAAGAAGATGTAAAGGAACCTGCAATATACCTTCATAAGTTAGAACA
ATTGAAATTATGTAACCTTTCATATATAAGAGAATATGAACAAAAATTTAGGAAATATGC
AATCCTTGCTAGAGTAGACAGAACCCCTGAATATTTAAATAAATATATATTAAAAATACA
AGGACCCGTAGGACTTAGATTATGGAATGAATTTACAACCTCCGAGTATAAAAACTCTCC
TTATATAGGTGCTAGAATAGAATTTGTAAAAAATTGGTTAGAAAGAGAATGTGTAAGTAT
AGGAGAAAGAAGTCAGATAAAGAAACAAGACATAAATCAACAACTTTGTAGAAAATTACA
TATAGGAGAAAATCTAGATATAGGATGCAGAGAATATAAGTTTAGAAAACCTAAGAGATA
TAATAAATTTTTAAGAAGAAAGTCAAGAACCTTTTATAAAAAACGACCATATCATACAAG
GTATAAAAAACCTGGAAAGCTTTGGATAAAATGAAAAAGAACCTCAGAAAGAAAAAGACA
GTGTAAATGTTATTTGTGTGGTCAGGAAGGCCATATAAGACCTGAATGTCCTGAACTTAA
AAAACCATTAAATGAACGAAATAGAAAAACCCAAGTAAAAATAAACCTAATAAATGAGTA
TCAGCTAGATAGTGAAGAAGAAGAACTTATCAGTGAATTAGACTTTGAAAGTGAAAATTC
AAGTGTATATAGTGTAGAAGATAGTGAAAATGAAAAAGAAGAAATTTGTATGATTATTGA
AAAAGAGGAAAATCAAGCTAAGAAAACCCCTTTAAATTTAGAAAACCTTGTACAACCTTT
AGAAAGTAAAATAAAACCTTATAATATATGGAAAGATTTACAAATAATAATCAAAGGAAA
ATTTTCAAAAGAAGAAGAAGATAGTAGTTCAAAAACTAAGGACACAGAAGAACACACAGA
AGAACCAAAAAGTCCTGTAAAAGAACCAATGAATCCTGAAAAAATAACCATACAAACAAT
AGAACAAGTAAATATGGCAAATAAAGTTAAATCTATTATTTTTCCAACAACAATTAAATT
AAAAACCATAGAATTAAAGGTAGACGCAATGTTAGATACTGGAGCCAGTAAAAACCTTTT
ATTTGAAACCTTAGTACCTCAAGAAGATCAGCAAACATTAGTTCAACCAGTAGAATTAAT
CCAATACAATCAACAAAAACTAATACTAACCAAGTATATTTCAAACGTACCAATCATAAT
TAATAACATAACCTTAGTATTACCCCAAACTTATCTTGTACATACTATAAGTTTATATCC
TTTTATTTTAGGTTTAAATTTTGTACATTCTTTACAAGGAGGGATAACAATACAAAATAA
CCAAGTTAGTTTTCATCCTAAAACCACAACAATTGTTTATACAAACATAGAAAATGTATT
AAATAAAAATCATAATGTAACATCTCATCAAATTAGCAAAGTGGAGGCACAAAAGGATAG
CATAATTAATGACTACTCAGAACAATTAAGAAATGCAAATAGATTAAAAACCCTTATATT
AGAAGCAGAAAAAATAGGAATTATAGGAGAAGACCCACAAAAACATTGGAATAAAAATAA
GACAACATGTAAAATACCAATTAAAAACCCAGATTTAACAATAAAAACTGCAGATATAGC
ATGCAATCTTATAGATACAAAGGAATTCAAAATTCAAATAGAAGAACTGTTACAGAATAA
CCTCATAAAACCAAGTTTCAGTCCCCATAGATCCTCAGCCTTTTTAGTTAGGAATCATAA
TGAAGAAAAACGAGGAAAAGCTAGGATGGTTATTAATTATAAAAGATTAAATGATAATAC
ATATGATGATGCCTATAAAATTCCGAACAAAGATTCTTTAATTAATTCTATTCAAGGATG
TAAATATTTTTCTCAGTTAGACTGTAAAAGTGGATTTTGGCAAATCAGATTAGAAGAGGA
TAGTAAACCATGGACAGCGTTTTCATGTCCTTGTGGATTATATGAATGGAATGTAATGCC
ATTTGGACTAAAAAATGCTCCTCAGATATTCCAACGAATGATGGATAATATTTTTGGAAA
ATATTCTTTTGTTCTTGTATATATTGATGATATTCTTGTCTTTTCATATACTCTTCAAGA
ACACATAAAGCATTTAGAATTGATTTTTGAAAAATTAATTAGTCATGGATTAATAGTAAG
TAAAAAGAAATTGAAATTATTTAAGACTCAAATAGAATTTTTAGGATTAGAACTAGAGGA
TGGACAAATAAAATTACAAGAACATATAGTACAAAAAATAAATAATTTTCCAGACAAACT
CGAAGACTTAAAAACCCTTCAAAGTTTTTTAGGATTATTAAACTATGCTAGGCCATATAT
TAAAAACCTTAGTAGATTAGCTGGACCCCTTTATAGTAAAACAAAAAATACAGGGCAGAG
ATATTTTAACCAAGAAGATATTAAACTTATACAGAAAATAAAAGAACTTGTGAAACATCT
CCCAACCTTACATTTACCCTTAGAAAATGAATATAAAATAGTCCAAACTGATGCTAGTCA
AACAGGATGGGGAGGTATACTTTTAGTTGTAACTAATATAGGAGAAGAAAAACTTTGTAG
ATATTGTAGTGGAACTTTTAATGATTATCAAAAGAACCTTAGCTCTACAGACTTAGAAAT
TGAAGCAATAATATTATTCTTAGAAAAATTTCAATTATTTTTGAACCAAGAACAATTTAC
TTTAAGAACCGATTGTGAGAATATTAAAAAATTCTTTGAAAACAAAAATTCTTCAAAACT
GTCCACCAAAAGATGGATAAAGTTTCAAAACTCTTTAATTGGTTTCAAACCTAAATTTGA
ACATATTAAAGGAAAAGATAATATATTAGCAGACTGGTTAAGTAGACAAATAATTAATAA
TGTCGATAATACTAATGATTGATTTCATGATTACAGGAACATGGCTCAAAGAAAACCTAC
GAAAGCTAGAACTTTTCAATATGGAACCATATGTCTAAACGAAGTGTTGAATCCAAACCT
AAGGTTTAACTCTTTATTTTCTCAAAACCTTTTTGAAGAACATAAGGTTATTGTAGATAA
TTTTTGGTCTTTAAAACCACAAAGTTTTCCGAACCAAAATTTAGAATACGCTTATGGAAA
AACAGTGTCAGCTTTAGCCCAACATTTACAAAACCTTCAAAACCAACTGATTGCTTTAGA
AACCCAAAAATTCCAAAACCTCAAAATCCAAGAAAATCAAGAAAAACTGATAGAAGATTT
GAAAACCAGTACAGTGTCAACCAATCAAACCAGCTGTTCAAACAGTCAACCTGAAGTAAT
TAGTTTAATTAAGAAATCAGCTCTTCTGACTGAACAATATGAAAGGCTTGTTGTTAAAAA
TATAATTGGAGTTGATAACTACTCTTTCGTCAAAACCTTTTTTCTACAAAACCAATATAA
CAAAGTGTTTAAAAATCAAGAACTTTTGTATAAACATTTTAGAACTAAAAATGTCGGGAT
AAAAACAGGGTATATGGCATATCACGACCCTGAATTTTTCTTTGTTATATATTTAGCTTA
TGTAAATATGTCTGCTGTAAATGAAGAAAATTTTGATTTAGTACCGCAATTTATGGATCA
GGGAATTTTAAAAAATGTTTTTTATGAACCATATATCTCAAATCCCTGAAAATTTCCCAG
AAAAATTGAAAGATATTTTAACTTATCTTTTTAAAACCGAAAAATATATAGATATTTCTT
TTGAAACCATTCCACCTTTCTTTCAACCCGATGGATCAGTAGTACCAGCCTATCATCATG
TATACATAAAACATAATAAAGAACCACTCATCCCTCAACAAGAACCAGAATGGGAAATGA
CCCGTTCAGATGAATTTCCAGAATTTTTTACTCGCTACAGAGCTTTTCAAATCTATGATC
TTAGACCAACCCGGAATAAATTATTTCATCTCATTGGCGAAACAAAAACCATGTCTATAT
AGAGAATAAAACCTTTAGAACACATTATTGTTCCAAACCCTTTTATTACTTCTGAAGAAC
AGGATTTTATAACCGAACTCAGTGTAGATATACCGGAACCATCTTCCTACCTTAGCGATG
ACGCATTATTTTGGGACAACCTGGACGATGAAAGTTATCATAATCTACAAAATGCAATGG
AAGGATGATGTCAGCAATGACGACATTGAAGCAGTAAATGCGTCTTCAACTACAAAAATT
AAACATGGCAGTACAAGTTCAGAAGCAGTAAAGACATCCACAAGCCACGTGTTATGCATG
AAATAAAAAGAGAAGAAAAGGACAAGAGAAAGAGACAAGAAGGAAGAGAAGAACGGATGA
ATAAACAAAAGTCACAAGTCTCAAAAGTAAAAGTCTCCAAAAGTCTTTGTATTTATTTTA
TACCAAACCTCTGAACACCGTAAATATTTTTCCTACCATCCAACCACTTGAAATTAATTC
TCACCTGTATTCTCACCTGTCATTTGTAAATGCTTTGCATATATATATGTGGTAGTAAAA
GAAAAGAGAGGTGTGCCCGAGAGAGTGTGTCAAAAGGTGTGTGCAATAGTGTCTGTAAAA
GGAAGCTCCATTTTCAGCCTGGTACATTCATCAGCAATCAATAAGAAAGTAAGAATTTTC
TGTTAAATTTTTGCCTTCATTTAAATTTATTATGTATTTTTCTTACCCTTAGGGGGTAAA
AAGGGGTAAAAAGGTAAAGT
>Fragaria vesca Zendovirus
AAAGGTAAACTTATATAAAGTCCCTATAGTTTAGGTGCTTCATCCCTTTAGTCCTTGAAC
TTTCATTTTAATATGTTTAGTCCTTGAATTTACAATTGTTAATCGAGTTAGTCATTTCCA
ATACTTCTAATAGAATATTCTGTTAGAAAGGGAATATTCTGTTTTTCTTTGTTCTTTTTA
ATTTTCCTGTTTAAAAGAAAATGAACGGAGCATGGTGGACTATGAATTTTGAATTTGTTT
ATATTTAGCATTATACAAATATAAAATCTATCCTTCTACTCAAAGGTAAACAGTTAAATT
TTTTATCATCGATAGGAGAATCTATTACTACTCGACTAGAATTTTTAGCAGAAGCTAAAT
TATCTTTTAAAGAATTGCAAGAAGAAAGAAGAAAATTTAGAAAACTAAAAGAAAAAAGAG
ACAAGCTTCCTAGAAGTACAAAAAATTACTGGGATATTATTTTCCAATTACAACGAAGAA
TATACGAGTCAAGAGAAGAAATTGAAGTTCTTCAAGAAACATTTGAAGATCAGAAACCTC
TTGATATTTTGAGCATAGGTTAGATCCGCCAAAGCTGGTATCAGAGCATGCTTGGCTCAA
AAGCAGGTATAAGAAAAAGGCTTATACCAAAAAGTTGGCTTCTCTTGACTAATAAGAGAG
AATCCAAACTTAAAAATTATTAGTCTTTTTGTACTACAAAAGGAACTGACAAATGGGAAG
TGTGTTTTCATTCAAGACACATTCAAGAAAATCAATACTCCATTGAATACGTTTTGATTA
CGTTTGTAGAGTAATAAATACGCTCTACGATGAACATATTCATCTCCAAAGAGAAATTGG
AGTAGAAGAGCTTGATCCAGCAAGACCAAGCTTAATCGAGTTTCTAGATCGTTTATCTAG
GGATAAGACGTCTGATAAAATATCAGATCAACTCGAGAGATTTAATCTACAGATAAATCA
ACTTGAGGAAATTAATTCAAAAATTGCCAGGCTTGAAATCAAGCTAGATTACCTCAAAGA
AAAGCAATATCTAATAGATATTGAAAGAAAGTTAGTTCGCACTAAGAATCTTGCAAACAA
CATTCATCAACAAGCAGTGGAACTAAGAGAAACTCAAGAAAACCTGAAAAAGATTTTAGA
AACTCTTATCTCCAGAATAGGATGAATCAAAGAGTAGATCTAAAAGTAAGACATGAAGAT
GTAAAAGCTATTGGCTTTCATCGTCCTACAGAAAAATTGGCAGAAAATGTGGAAGCAGTA
ATTCATCAGCAGAATTATAATATCGCTTATCTCCAAGAGATATCTCCAAGAGATAAGTAT
TGACCTCGAAATTCAATTTCGAGAGTTACATAACAGAATCTCTTGTCTGCAAAAGATTGT
AGAAAAGATGAAAGAAGGAAAATGCTATGAAAAAATAGATGAAGAATCACTAGCTCAAAA
TGTAGCTAGTAAAATTATTATAAATTCTCCACCCCTACCAACGGGAGAAAGTAGGCTAAG
GTTTAGTGAACCAAAGCTACTTGAATGGAAATCATCAAAATCTACAACCAAGAGAGACAT
GAAGATGCTGAGTAGAATCCTCAGTAAAAGGAACACAGTTCCGATACAATTAATAAACGC
TCAAGAATTTGAGTATAATGAAATCGAATCTAGTGTGCTAGAAGCATCTGCTCCTAGATT
TAGGTTCAATGAGATATATAAAAAAGGATCTTTTATTATGGATTCTCACAGATTCAAGAT
TCTTGAATCAACAGTTCCAGCCACAGGTGAAGAAACAAATATCAGGTTGATAACTCTAAA
AGAAGTAAGTGAAGCTTTCCAAAAAAAGTATTCCTATATGCATATAGGTGCAGTGCAAGT
AGGAATAAAGCTCTTAGCCAGAGACAGTATTGACTGTTATGTTCTATGTGTCCCACAAGA
CGACAGAATAACAGATTTTAAGAAAAGTCTGTTGGGAACAGTAGAAGCTTCTTTGTGCAA
CCAAGTTGCATATTTTAATGTATTTCCAAATTTCACAACACATCTTAGAGATGTTGCTCA
CTGTCTAAGACTGAGAATTAAGACAGATGGGATCTCTATGAAAAAAGGAATGATGGAGCT
AGCGATAGATTATCGAATCTATTATAAATTGATGAGCTCAAATGTGACTTCTAATACCAG
GTTTCTAAACAGCCCTGGGATCACTACATCTGTTCTCACCAACCCAAAAGATAATTCTCA
GCAAAAGCATGTCACAAATTGGCATGAAGTAACATTCCCAAGAGAATGGAATCTTACCCC
GCCTATCAGACAACTTGAAAGCTCCAATGCTTCAATTTATGAAGACTTGGGGGGAAAGAT
AAGCTTGCAGTTTCATAGGCATTCATTTGCTAATTATGAAGAAGCTAGTACCTCTGGAAC
TAAATAAGTTTATAATGAGGAATCCCTTGAAGAAGAGGATTCTAAAAGACCTATGAGAAT
GTTCCAAGCAAGAGAATTAAGAGAATTATATGCACAAGCCAAGACTTGTGATTCCCCAGA
AGAACTAGAGAAAATCATAAATGAAATTTCTCAAGTTCAACTTGGAAAGAAAAAGAGGAA
GATTCTTTCTTATCAAGCAGCAAAAGAAGAACCAGAGCCATTAAGAGCGTCGATGGACAC
AGATGGTGAAAGGCAAACTCTTCCAGAAAGTGGGCATACTGTAATACAGAACATCACCAA
CAATCCTACAAAGATCATTCGTGAAAAGAATATCAAGCTTCCAAAAGGACAGGCTCCTAC
AAGAAGATATGGAGACCGAAGTTCTCAGAAATATATCCATACAGAACCCAAATGGGGACA
ATCAATGTCCGAAAAAGGGGTTTATCTGGATTTGGACCAGGTAGGAGATAAAAGAAAGAC
AATAGACAACTGGGTTGCTAGTTTAAAGCTAACTCAGGCTCTAGTGTTATCCAAATATGC
CTACGAGGAAGCTCATGCATATTATGAGCCTACCTTAACCAGAATAGTCCAGAAATGGTA
CCAATCTTTCAAGAGAAGTTCTCAATGGACTGATTGGACAACAAAAATGGCTCAGACTAA
TAGTCATTTAGACTTTGCAGTGCCTATCTACGCGTAATTCTGCGGAGATATCACGAGGCA
TAGTGAGCAATCTAAAGAAAGAGCAAAAGCAAATATTCAAAAATTGAGTATTTGTAACAT
GAGGTATTTTGAAGAATACACCAATGAGTTTCAAAACTACTACTGCACTATTGGAGACAT
TGAAAATAATGATCTCATCAGAACTTATTACAGAAAATTGCCAGAACCCTGGAATGATGC
AGTAGCACAGTCATTAGAAGAAAACCCTCTTCAGTATTTTACTGTAGGAGGAATTACAAA
AAAAGTTAGGGATCTCCTAAGAAAGCAATGCACAGAGAACAGAAAATCCAAAACGGCCAA
GAAGCAACTCAGAGGAGTTGAGAATATGTGTCCAAAGATTTTGGATACCCCAACACAATG
GGGATGTCATATTCCTACAGAAAGAAAACACCGAAGGAGGTTCTCTAGCACCAAACATGA
TAAAAAATTTGCTTCTAAAAAGAAGTATAAGTTTAGGAAAAAGCCTGGATATAAGAAAGA
ACAATTTTCTCAAACTTCTCCTAAAAAGAGATTTTTCAAAAGGAAAAAGAAGACCAATTT
TTCTTCTAGAGAAGAAAAGAAATGCAGATGTTGGCTTTGCAAGGCAGAAGGACATTATGC
AAATGAATGTCCTAAAAAGGACAAGAGATCTTTTAAAGCCTTAATTGCTGAGTATGATGA
AGCAATAGAGTATGCTAATTTAAAAGGCTTTGAAGTCGCTTATTCTGATGAAGAGAATGA
ATCAATATATTCTCTTGAGTACCCATCAGATAGTGAGACAGAAAGTACTTCAGAAAACTC
TGAAGAAGAAGATATAGGAGATCGTCCTATATTTTTATTACAGATACAAAATTGGAAGGA
AGAAAACACTGATATTATCAGTACCTTCCATCCCAATCTGGGAAGATTTATTTGTGACTA
TTGCAAATGTGATGATAATAATACAATTCCCATGTACTGTGAAGGTACAGGTGAAACTTA
TCATCGGGAATGTTTTATTGCAGAACTCAGAAGAAAAACCAAGGATAATGAAGCACATGT
CCTGGTAGAAGAGGAATACGATGTATTCCATAAAAAAGAAAAAGAAAAAAACCTTGAAGA
GGATATAAAAACAATGAAGTTTGTAACTTCATTAAGTCAGAACAGGGAAATCAAGGAATC
TCTTGATTCTCTCAATTCCAGTTCCAATCCGATACTGGGTCTAGCAAATGACAATCCTCT
AGAATCAAAAACTGCAGAAAGAATGGTCAATCCTTTCACAGAATTACTTGATGATCCAAG
AAAGCAAGCAAGAATAATGCCAGTCCAGACAAACATATATAGTAATTATATTACTATAGG
ACTGAAGTTTCCCAATTATAAAAAATATCATTTACATGCATTTGTAGATACTGGTTCAGG
GTTTAGTCTTGCTAAAAGATATGCTATCCCTAAAGAATATTGAGAAAAATCTCCAAGGAC
AGTTACTGGAGTTGCAATGGAAGAGAATAACATAGTCATGGACACAATGACACGAAATGT
GCAAGTCTCCTTGGGAGGAGGAACTTTTATCATCAAAATTCTCTGGCAGTGTGAAGGTCA
GACAGCTGATTTGTTGATAGGGAATGACTTTCTCCTTCAACAAACAGTAATTCAAACTCC
AAAAATGATTGGGTTTGAAAAAATAAAAAATATTATTGGGAATCCCGATTAACAGACGCA
GTATGCGTTACCAGTAAAGGATTTACTGACCAATATCAGAAGTCGCCAGCGAAGAGTGGT
GATTATACGCCAATTTTAAAGCCAGTTTTGTTGCTACAAGAACAGCTTAAAGGTCACAAG
GAGATATTGGTGAATGAAGAAATAAGTTCAGAAGACTCTGATTCAGAAAAAAATTATGAA
TATCAAATTTCTGACAATGAGAGTTCTGATGGAGAGGAAGAATACATCAGAGAGCATAAC
TTAAAGGTATATGCTAATAAGATGGAACAAAAGAGAATACCAACTCTCACAGAAATAGAA
AGATTGCTGAAACCAGTAATCAGTGAAGATCCTCAACTGTATTGGGAAAGAGACCCAATA
TATTGTCAGTTAAAGATGCATGATGCAAACGCCATCTGCCATGTTAAGGCCATCCCTCAT
TAATTACAGGAAAAAAGATAGAAAAGAAATGGAGAATCAAATCCAAGAACTTCTGGAAAA
GAAGTTAATCAGACATTCAAACAGTCCTCATCATGCCCCAGCATTCTTGGTAAGAAATCA
TGCAGAACAATTAAGAGGAAAAGCTAGAATGGTGTTGATTACAGAGATGTAAATAAAAAG
ACCGTTAAAGACGGTTATCAGATAGCTCATGTGAGAGTTCTCATCAACAGGCTTAAAGGA
GCAAAAATCTTCTCTAAGTTTGATGTAAAGTCAGGCTTTTGGCAGGTTAAAATGCATCCT
GATTCCATAGTATTAAACTTTTGGAACTCCTCAAGGGCACTATGAATGGTTAGTTATGCC
ATTTGGTCTTAAACAAGCCTCGTCTATTTTTCAAAGAAAAATGGATAATATCTTTAAGCC
TTACTCAGATTTCTGCATAGTTTACATAGATGACATTCTTGTCTTCTCCAAAACTATGAA
TAAGCATCTAAAGCATCTTGAACAGGTGTGTAAACTTATTGTCCAAAAAGGAATCATTCT
TGGACAGAATAAGATTCATCTTATTAAAGGTGAAATTGATTTCCTTGGCATTCATGTTAA
GGATGGAGAGATTCGTCTCCAAGATCATATTGTTAAGAAAATCAGCCAATTTCCAGACAT
AATCCTAGATGCAAAGTCTCTATAGAGATTTTTAGGAGTTGTTAATTTCGCCAGAGATTT
TATTCCTCAAGTTAGTGGACTAACTGCTTTCCTCTCTCCAAAAACAAGTTCTAAAAAGAA
ATGGTCTTTCACAGCTGACGACAGTAATACTGTCAGAAAGATTAAGGAGTTAACAAAAAG
CCTTCCTCCTATACAGTTACCTGAAGAAGGAGATCTGATCATTTTGCAAACTGATGCAAA
TGATTATTATTGGGCAGGAGTTGTTTTAGCTGTTGCTCCAAATACAAATCATGAAAAAAT
TTGTAAATTTCTATCAAGAAAGTTTAACGCAGCAGAGTTAAACTATTCTACTGGAGACAA
GGAAGTCATTGCCCTAATTAAGAGCATTAAGGGTGCTGAGGCATTCTTAGGAAAAAAATT
TGTAGTTAGAACTGATAACAAAAGAGTCAAAAACTTCAAGAACTACAAATTAACTGATGC
AGCTGATAGGGAAAGAGTTCTGAGATGGCAAATGTTTTTAACCCAATATGAATATGATGT
CGAAATGGTTGCAGGTGACAAGAACTATTTGCCCGAAGCCCTCACAAGAGAAATGGCTAT
GTTTGAAAGAGAAGGTCGCAATCCAAGAAGCCAGAAACCGGTATCTGAAGAGAAGAAGCT
CTGGGAAAGATACAAGAGCGGTGATAAAACCGTAGGACCTCTCCATGACGGACTAGGTTA
TCAATACATTGTTTCTTATGGAGCTGCTGAATCAGGCCAGCCTTCAGAAAGAATCAAGCC
AAACCTAGATCAAGGATGGGATGAGTTTTCAAACCATTCTAAAAAAGAAGCAAATCAGTC
TGTTACTTCTGATGAAGAAAAACTTGCACAAGAATTCTTGTTGTGTCCGAAAGGAACAGC
CTCAACTGATCGGTCTCAGGGTAAAAGACCGGCTAGCCCGTCTCAAATGACAGACGGTAA
AGGCATATCAAGTCCGTTGATGGCTGTGTTTTGTCAAAAAACAGAAGAGACCCTCTTAGG
GCAAGTAAGATACCGATAGTCATAGGAAAGAAGGTTATCCATGATCAATATCTGAAGATT
TTTCAGAAGCCAGTTTTCAGAACGGAAAGACTGTTACCTTTCAAGCAGAAGATTATTATT
GATAATATTCTGTATTCCTTTTATGAAGAAAATAAAGCTCATTTGCTTCAAACTCTCAAG
GCTTTAACTGAAGAATTGTATGGATTCAATACAAAAGACAAAGATGTTCCAGCAGAAAAT
CAAGCAGGAAGTTCTAAGGCTGTTTACCTTGAAAATCCTGAAAGTGCTAAAATACCAATG
CTAGCACTAAAAGAATCTGAATGGTATAAATTTCATAATCTCTTAGGAGAAGGAAAAGAT
GTTCTACCAAGAACATTATCGGTAGTTCCTGGCCCATTTTATGGGAGATATTTGGTAGAT
GTTCAAGCAGAACATCCCCAAAAGCACAAGCTATGGCTTGTAGAAAACGGTTTTGTTCAT
AATTTGTGGACAAAAATCAATGAAGATCTGAAGGATTTTCCGGCAATAATTGTTGAAGCG
GTCAAGAATATCAGACCTGATGGATGTATCTTAAGGTTAAAATTCATTTCTGCCCCTCTA
GAATGGACAGTGATAAATGGTCAAATGAATTATATCTCCCCATATCATCATGTCAGATTA
ATCCAAAGTCCAGTTCAAAAGACAGCCGTTGTAAGTGGCAATAGTAGACCAAATCAAAGC
ATCCCTTGGATGAAGGCCATGGCTATAACTATTATTAAAGACGTGGTGCTAAGAGACTAT
GATTTAAGTCTTTTGGCAAGTGGAGAAAAAATAATGGTCACTTGTTATAATCACCCTCCA
CCAGAGAACTGTGACTTTTTCACAGCCCTTATGAGGAAAGAAGTGGACTGCACTCTGGCT
ACCACTACGTGGTTAGAAAAGGTCGAGACTGATGATAAGTATAGGATTTCCTATCCCTAT
GATTCAGACCTCGATGATGGAGATAAAGACACAGCACGCGACTGGGAATATAGTGGTCCA
AACTCCTCAATGGGATATTCTGAAGATCCAGAGACATATCACAACATTGTGAATATGCTG
GAAAGTTAGGTGGTTGCCGACGCTTCAAGACAAATGACTTTTCTTTTGATAAAAAGAAAG
TAGTTGCCAGCACTTAAAAGCTTTCGACTTTACTTTTTCTAAAGTAAAGTTATCAGGATA
GGATTCCTCCTGTCCACCGCTATGTATTAGTGTGATTTAATTCCAGCTTGAGTTCCGCTC
CCTATATAAGGAGCCGCCTCAAACTTCAGAAGGAAGACATCGAAGAAGGAACCAAAACCA
GAAATCTGAAATTTTCTCAACCTTTCTCAAGAAGTAAGAGAGTTAGCATACAGTCTTTAG
AATAGAGGGAGAATAATAAGAGTGTTTTGAAAGTGAAGTCTGTCATCATTCAGTGTGGTG
TGCTATAAATTTACAAGTACTTGTATTTATATTTAACTTTATGAGTAGCTAAACAGCCTT
TAGCTGTTTACCTGAGAGCAAGGCTCTGGGTTTGGTATTTGTATTTATGTTGAATTAAAT
AAATTCTACCTTGTGCCCCATAATCCGT
>Gossypium raimondii Xendovirus fragment
AAAATATACGGGTTATAATAAAAAGAAAAAATCTATTAGAAGAAAAACTTCTAAAAACCT
AAAAAACAAATATGTAAATATTTTATATGTGAAGAAGAATGTCACATAGCACCAAATTGT
CCTAATAAAGGGAAAAGTGCAAAGAAAATGATTATAACACTTGAAGAACAAGACTTAGAA
ATATACTTAGAAGAGGAAATAAATCCTGAAGAAATATTATATGAATTAATATCATAAACA
GATTATGATACAGATGAAGAAGAATATATATTTATGTTTAATACAGGAAGTTGTTCTAAT
AATCAATTAGAACAAACTCCTAAAAATGAACAGTAAGATATAAAATTAGGAAATTTAATT
GGAGAAGAAAAAAACTTTTTTGATGAAATGATATAATAAAAAAATAAAAATCATATTTCT
AAACAAGAAATATATAAAATATCTAAATTTAAAATATGGAGTCAAAGACATAGAGAAAAA
ATAAGTGGTAACACCGTAGCTAAAGATACTAGAGGAGGATTAACAGAAATCTCATTATTT
AAAATTAAGAGGATTAAAAAAAATATCCTCAAGTTAGATATATACATTTAGGAATAATAA
TGATAACTATTAGAGCTTTCTTTAGAAAAGGTCGTGATATACTGATAATAGAAGTTCTGC
TAGATAAAAGATTTGAAACTCCAATAAAAGCACTTATTGGAGGAATTCAATCAAACTTAC
ATACAAGTGTAATAGAATTTAAAGTTAAACCAAATTACTTTATATCTATTACAGATCCTC
TAATAGAAGAGTGTTTATGTCTAAGAATTCAAACAAAAAAACTCTGAAATTAATGATTTA
GCAGAAGATCTAGTAATAAATTGGACTCCTATTAATGAACATACAAATACAGTAGAAGTA
GAAATCAAAGAGATTAATAATAAAATTATTGAGCTCTTTGAACCTAATAAATTTACTACT
GAAATACAATCAAAATTATTACATTTAAAAGATCTATCAATACCAAAAGACTGGATGATA
GAAAAGATAAGTAGTGCAAGTACTTCTTAACCTGTAAGTACTATAAAATATATGTCGTCT
GGAGATAAATTATATTTTAAAAATATTGCTAGAACAAATATAAATGACAATTTAATTTTA
CCCTTAAATACTCCAATAGAGGAAGAAGAGGATAATATAAGTACAAATTATATACCAATA
GGAATGAAAATCGTTCATATTTCTATTTTTCTTACAGAACCAAGTAGAGATTCTAGAAAC
ACTAGAATGAAAGAAATACAAACTTCAACAATTATTCAACAAATGAAAATTGGAACAAGT
GATGTAATTATATTTTCAAATTTTCAATCCAGGAAATATTACACATATATTGAAATTACA
TTTCAATTTAGAGAATATAAAACATATTCATTGCATATTTTATTAGATACAGGAGCTACA
ACTAATAGTTGCAGAAAGAATATCATTCCTGTAGAAAAATGAGAACTTATTAAACATCCA
ATAAAAGCAATAGGAATAGATGGTAATGAAACCATAATCCAATATAAAGCTAGAAATGTA
CCAATCTATATAAATAATGTAATATTTGTGATACCCAAAATATTATGTTTTCTTCCAATG
CATGGAGGTATATTATTAGGAAATAATTTTATATACCAGCATTTATCATTTTCTATTGAT
AAAAATTTAATTATGTTATCTATAGAAAAATCTTCTATAGAAATACCATTAGTAGAAAAT
CATAAATTTGTGTGGGATAAAAATTTTACACCACCAAGAAAAGAACAGATTAAACAACTT
CAAACAAGTTATTGGTTGTTTAAAATTTTAGAAAATAATTTTAGTGAAGAACCATTAAAC
TTATGGCAAAATAGCCCTAGATATTGTGAAATTAAATTAGAAAATCTCAATAAAATTATT
AGAGTTAAACCAATGATCTATACTAAACAAGATATAGATGAATTTGATATACAAATTAAA
GAATTATTAAAAAATTATTAATAGAAAAAACTAATAGTCCGCATTCTAGTCCAGCTTTTA
TGGTCGGAAATCGTGCTGAAATAAAAAGAGAAAAAGCTAGAATGGTTATTAACTATAAAA
GACTAAATCAAAATATTATTTTTTTATGGATATTTTATTCCAAGAAAGGATGTTTTAATT
AATCAAGCTAAACAAACAAAATATTTTAGTAAATTTGACTGTAAATCGAGATTTTGGCAA
ATCATGCTAACAGAAGAATCTAAATCTTTGACAGCTTTTAGTGCACCCAATGGACACTAT
CAATGGAGAGTAATGCCATTTGGATTATGTAATGCACCGCAAATCTTCCAAAAATGGATG
GATTCTATATTTAATAAATTTAAAAAAAATTGTGTAGTTTATATAGATGATATTTTAATA
TTTTCAGATACATTAGAGAAACACAGAAAACATTTAAATATTATTTCTCAAGAGTTTATA
AAACATGGAATCATATTAAGCCCTAAGAAAATAGAGTTAGAAAAAACAGAAATATAATTT
TTAGGATTGAAATTATCTGCAGATGGTCTTAAACTACAAGATCATATTATAGTAAAAATA
AAAGAATTTCCTGAAAACATTGAAGATAAAAAGCAGCTTCAACAATTTTTGGGAATAATT
AATTATGGAAGAAATTTATTTTCTAACTTATCTGAAAAAATAGGTAAGTTATATGAAAAA
TTAAAAAAATGATAAGCCTTTTATTTGGTCTAAAAAAAACTCAGAAATTATACAAAACCT
AAAATCTGAAATAAATCATATTCCAAAAGTTTAGTTACCTAAACAAGGTGATAAATTAAT
TTTAGAAACAGATGCCTCACAAAATTATTGGGGATGTATTTTAAAAGCTAAAACAATAAA
TGATGAAGAACTAATATGAGGATATAGTTCAGGAAAATTTAAACCAAATGAAATTAATTA
TGTTATATATGAAAAAGAATTATTAGCAATAAAAAAGGGAATAAAAAACTTTCTTATATA
TTTAGTACCTGAAAAATTTATTATAATAACTAATAATCAGGCAGTTAAACAATTCATTAC
TAACAAAAGTTTGGAAACCGTATCTAGGAGAATTAGATGGTACAATGAATTATGTACTTT
TAATTTTAAAGTTTTATATGTAAAAGGAACTGATAATGTTATTGTTGATTATCTTAGCAG
GCCCTATGGATAGAGGTAACAAACCTCTCGAAAAAGTTGGTGAATGGACTACTGTTCATA
AAAGACCCAACAAAGGGAAAACAATAAATCCTAATCAAGGACTTGTGACGTTACCTGCAC
AAATATCTTTTTATCCTAATCAAATATATTATATTTCATATCCAATGGTGAGACAACCAG
TTGGAACTCATTTATCTTTTACACCAAAAACAGTAGGTCAATTCCCTTGGTCCCAAGATC
CAAACTCAGGATATCAAGCCAATTACGCTGAAATAATAAAAAGAGTAGAAAATTTGTTGA
AAACACAACAAATTCAAGAAATAAAATATTTTTATAATCCAGGCTTACCTTTAGAATTAT
ATAACTTTATTAATGAAATATGGAAAACTCATATTTTTGAACAAAGAGCTAATTTTAGAA
GAGCTCTCACTAAGCTTTCACAAATTTAAGGTGAAAAAACAACTAAAGAAAATGAAGCTC
ATGATTTATTACTAAAA
>Capiscum annuum Yendovirus
TCTATTATATTTGTATCAGAGCTGTAAGATTCTAGGAGACCTTATTATATATGTTTTCAA
GAACTCAGAAAAGAAAGCCTAGACCCTACGAATGCTTAATAATATTAGATTCAGAATATT
ATTGGTCTCAGAAAAATTTAAAGGAACAACTTAAAAATTTATATGACGTATTATTGCAAC
ATAGGCAATTAAGTATTAAATTATTCGAACTTTCTCTACAATCTAGAGAAGAAGTTTGGA
CTGAACTATAAGAAGTAGATAATAGATTAAGAGAAGTTAGAGAACAAATAGCTTATATTA
ACTACGAGCTTTGGGTCGATAAGATTTTAAGAGATATGCACCCTTTTTATTTGGCTTAAT
GAATATACCACCTAAAAATATAAAACCATTAAAAGAAATTGAAAATAATTTGTATAATTT
ATACATATAATATAAAAGACTTAATACAACAAAAGAAGACCCTATAACCTTTGATAATCT
AATTACTATAATATCCGAATTAGAATATCATTTAATAAAACATCTTAAGACTAGAAATAA
TAATAAATGAAAAGACATCCTTTTTCTAACGATATACAACTAAGATATTGGTTTTTACAC
AAAGAAATAAAACAAAGGACAGAGAAAGAAGAACTAGAAATATTTTTAAGTATTTATTTA
GATTTATTAAAATGTATAGACACATCACAATCAGAATTATTCAAAGAATATTTAAGTGAA
ATAAGTTGGGAATTACAGGGAATTAGTATTGACATATCTAATCATAATAAAAGAATAATC
TATTATAGGAGATGTTGTAATCAAGTAATTATTCCTTTAGGGTAAAAATACATGAAAACG
CATTCTTTCTCGAGACAAATACAAAGAGAATATAATCATTAATATAAAGAAATAAGACAA
AGAAACGGTATTTTAAGAATAGAACAAAGACTAATAAATCAAATAGAAATAATAAAAACT
ACAGAATTACCATACGCAATCATTATTTCAGACTTTATAAATTTAGTAAATTGGATAAAT
CATATAAGTTTGCTAAAGTGTAGATTGGAAAGTATTCGATATTGTATAGACTATAGAAAA
TTTAGAATACAAACAATAAGAAAACAGTGTAGTAACAATACACCCTCGTTAGGATAAAGA
AGAATACTAGTGTGAAAATAGATAATTTAAAGAAGCTGGATTATTTAGATCTAACAATCC
CAACTGAAAAGAAATGCAAAAGTTTTAAAGATAATTCTCTTATTAGATGTAATTTTAACA
ACGGAGAACATACATTACATGGAGACAATCCACAATTAAATACCATTACAGATTTTATAA
TAAACCTAGGAGAAAAGACTCAACAAGAAAATACCAAAATATTAAAAACTCTAGAGATAT
TAGAAGACCAGCAAAACAAACAAAAGAAATTGTTAGATAAAATAGAATTAAATTTTGATT
TCTTAAAGAACCAACAAGCAAAATTTGACAAAAAAATAAAAGTTTTAATTAATAAAGACA
AAGGTAATTTTGAAAATTTTGAAATAAGGCTAGTATTACAAGAGGTACAAAAAGAAATTA
ATAAAATAAAAAATATAATACTCTCATGAAAGATATACTACAAGATAAACTTTATCTAGC
AATATTACAAAAGGCAGCACAAATCCAACCAAATCCCGAAGGAATATCAGATCATCAACC
CTAAGGAAAAACAGACTCTTTAATCATAAAACAAAATAATTTATAATTTTGTTACTATTA
GAACTGAATAAGAACGTAGAAAAAGAAACACAAAAAGACAGTCAAGATAAAAATATAGAA
GAATTAATAGAACAACTAAAAAAGATAGAAATAACCTTTCAAAAAGAATTAAAAGAAGCT
AAAATAACTAAACCACCTAAGCCAAACGCATGAACCTTTTTTCTGAATCCCCAAGTAGAC
AAAGATCAAGTTTTACCCAAAACAATTTAACAAATAATGTGCTATCAAAAATAATAAATA
ATCCAAGAATGACTTCAAGACAACAGTTAGAAGAAGTAATAGAAGTAGATAAAGAAATAC
AATTGTCTCAACAAAATAAATTAAAACTGTTAAATGCTAAAACATTTTATGATGAAGGAA
TGTTTTCAAGAGCACAACTATATAGGCATTATAGAGAAGAACAGATGTGTGTTATCGGAG
AAAATAGTTGTAGCATAAATTTAATAAACTCAGACTCTTTAAAAGAAATTATAAAATTAA
ATATGAGTCTTATGCACATGAGATTAATAGTAATAGGCATAAAAGGATTAACTAGAAAAA
ATTTAGGAACTAAAGTATTAATCACAATATATGATAATAGAAGGTTAGACTCAGAAAGAT
TTATAATAGGAATAACTAAAGTAGACATGACTAATATTGGAGAACTTTTTTTATTGTTGT
TCAGATTATATGATAAATACCTTAGAATTCGGAAAGCATATTAAAATAGGTGTACAGACT
AAAGGATATGAAGAAATGAATAATGAAAATAATTTACTCATATGTGTAGGATTTATAGGA
AAACTTGCCACTAATAGTAGTATAAAGTTTAATTAAAAAAATAGACGATGTAGTAAGTTT
AATGGGAAATAAAGGTATTAAACTACTGAAACCCTAAAACTAAACTCAGAAAAATATACT
GGATTAGAATGAAATTTAGAAAGATTTACTAAGAAAGAAATACTAAAGACAACCGATCAT
TTAATGTATATAAACAGTAAAGGAAAAACTTCAGTAAGATTCACAGACTATCAATATACA
AATGAAAAAGAGACTGATAAATAAATTGAGGAATGTGAGAATACTAATTTTATGAATATA
GAAATATTAGAAGAAAGTTTTGAAGTAAATAAAGCTATAATAAAAGCAGAAGCCCTATAT
GAAATAAATAGCAATAGAGTATTTAAATGCACAGGCTGTAAATTAGGAAACTTAGACCTT
GAGGAAAGGAAAGAGCATTTTGTAAAATGTAAATTAAGAACAGATAATTATGGTTATACA
CGTAAAAAGAAAATAAAAAGTGAAGACTCAGAATCGATTTATAGTATAGACGAAAGTATA
AAAGAATTTATGGAAAGCGAGATAAGTTCTTCAAGCCCTTTCCAAAGAACAACCGGTATG
CAAAATGTACCACTAACAACAGAAAATTTACCAAGATATAGAGTATTTACACAAACCCAA
ACACTCTGACAGAACAAGACATAAAACCTAGAGGAAAAAAAATGCCAATAGAAGAACCCA
TTAGATTACAAAAACGTGGTAATAAAGAAAAAATTTTAAATTTACCAGCTCATGACCCTC
AGGCATGGAATAATGTAATAGACATATGGAAAAATATAGTTGTAGCAGACTACATACAAC
ATATACAGGGTAATCTAGAACCATATGTGGAAATTATGTATAGATATTTAGAAACATTTC
TAGGAGAAAGTACTCTAGCACTTTGGGAAGCTTATAAGATAATATTCCCACAAGACTTTC
AAGAATTAGTAGAACTAGGCTCTAATCCATACAATTTTGTAAACAAAGTACATAATCTAC
TAACAGGCCTGGATCCCAATAGTGGATTAGTAGTATTACAACAGAGAGCTTTAATAAATT
TACAACAATTAAGTATTAATCATTGGTCAAGAATTAAAGAATTTTTAAATTATTATTTTT
ATTATTGTACAATTAGTGGGAACTCATTTGATCAGACTCTAGGAGCTAGATTATTTAATA
AATTATTAGGAGCTTTAGAAAAAGAGATAGAAGAAAAATGGTCTATAAGAGAAGGAGTAA
TACAAAATCCAAGCAACCCGTGGTCAATAAGACAAAGAATACAACATGTAATGGATATAT
TAAGAGAAAAATGTACAAATATACAGATACAAAATAATTAAAAAGAAGTGATACAGATTT
TTGTAAAACCATATATACTACACAACATTATGACCAAGATTATAAAAAGAAAAAATATAG
AAAGGTATATAAAAAAGACTATCGCCCTAAGAAGAAATATTATTTAAGAAGATCAACTGC
AAAAGCCATACCTAGATAAGGATAAACATTTCAGAAAATATAACACCAGTAGAACCTACA
AAAATAAATTAGAATATTTTACATGCGGTAGCATAGAGCACTTAGCAAATACTTGTCCAA
GAAGAATCAATAATAAATCTAGGAATACACAATTAATAGAAGATGTAAATGAAAATTTAA
TAAATGTAGACGAATATATGTCAGATAATGAAAGAATATACTCTATTAGAAGCATGGAAG
TCTTTGAAGAAGAAATAATTAAATCTGATTCTTCAGATTCTAGAGAAGAGGAATTTATAA
ATGAAATAGGATTAGAAAAGAAAAACTCAGACTATTATGATTTAGTAAATTTGATAGAAG
AATGTGAACATGAATTTGAAGAAGGAAAAGGATGAGACAGTAATCAGTGTTGTTTTTGTA
AATGGTTTCCAAGTAAAAACAAAAGGGCAAAATGTAGGAAATGTTACAAGAAAGGATACA
TAAAATGTATAGAAAAAACCTCAGAGATCTTAAAAATTCAAAAATCAACAAACAATTTAA
GTAATTTTCACAAAAAACAACCAGAGCCAATAGTTAAAACACTAGACGATAAAATATTCG
AATTAGAGGAAAGACTAAAAATATTAGAAATGGAATTTTATAACCTCGAAAAACTTAAAG
AGGTAATTACAGAGGAAGACTTATTAGGAGTAGAATTATTAAATACATTTTATAAAAATA
ATAGAGTTAGACAGAAAAATCAATGACAATACCATTTGAAGGAATGGTATATAATGAAGA
AAAGAAAATTAGTACAGTCAAAGTTTTAGCAAGAATAAAAATTAAAGACTATGAGTTCGT
GACTTTAGCTATAGTTGATTCTGGATGTACAAGGAGCATTTTAAACAGAAGAATTTTACC
ACCAAAACTAATTAAGAAATTACCAAAACCTTAAGAATCCATGCAAATGGACGGAACATA
TAATACCTATACAGACTATATACCAAAAGCAAAAATAAGTTTTATTAATACTTGTGAAAA
ATTCTATCAATCATCATATACACTTAGTGAAATACTAGTTAGAGATTTAAACATAAAAGC
AAACTTTGTGTTAGGATTAGACTTTATGGTACAAAATAATGGAGGATGTCTAGTTACAAA
AAATTGGGTAATATTCTCCCGTAATATCACTCACTCACCAGTACAGACACAACCTACTTT
AATTAAATATCGTTTTCTTAAGGATAAACCAGATGAAAACTCAGATAACCAAATAAAACC
CAAAATACCCCTAGAATATGATAAAGGAGAAAATTGTACTTGTAATGATAATAAAAAGGC
AACAACGTATGAAGAATAGAATTACAAGATTTATTAGTAGTAGAAGAAATAGAAAAAGAC
TATACTTTAATAGAAATAGATACAAAATTATACAATTTTAAGTAAGGTATACAACAGATA
GGAGTAATAAAAGATCAAAAAACTTTATAAAAAATAATACAAATCCTAGACAAGCTAGTG
ATAATTAGGGAAAAGCCCTTGCAACATTGGGACTCCAATCAAATTACCTGCAAATTAGAA
ATAATTAATCCAGAATGTACTATAAAAACAACATCTATAGAAGCTAAAAATGAAGACCTT
AAAGACTTTGAAATACAAATAAAAGAGCTATTAGAATAAGGAATAATTAGAAGAGCTACA
TCAAGACATAGGTCAACAACTTTCATAGTAAAAAACCATAGTGAACTAGTAAGAGAAAAA
GCTAGAATGGTAATAAATTACAAAAGACTAAATGATAATACTGTAATGGATGGGTGTAAG
TTGCCAGACAAAATAGAATTAATAAATAAAATACAAGGACGAAAAGTATTTAGTAAATTT
GATTGTAAATCTGGATATTAGCAGATTAAAATGCATGAAGATAGTATAGAATGAACAGCT
TTCACTTGTCCAGAAGGACATTTTGAATGGCTGGTCATGCCGTTCGGATTAAAAACGGCT
TGTCCAATTTTTCAAAGAAAAATGAATAGTATTTTTAGAGACTATAAAAAATTTGTATTG
GTTTATGTAGATGATATTCTAGTTTTTAGTAATAATATGAGAAAAAATTTAGGACATTTA
CAATAAGTTTTTAAATTATTTGTAGATAATGGAATAATAATAAGTAGAAAGAAAATGGAA
TTATTTAAAAATAGTATTAATTTTTTAGGAGTAGTTATTGGAGATAGTAGAATAAAATTA
CAACCACACATAGCTAAAAAAGTCTTAGAAATGCCAGATAAATTTGAAAAGACTAAGGAT
TTACAAAATTTTTTAGGACTTTTAAATTATGCTAGAGCTTTTATCAAAGACTTAGGTAAA
GTAGCAGGACCACTATACTCTAAAACAGGATCGACCTTCCAAAAATCTTTTAATACTGAA
GACATAAAATTAGTCCAACAACTTAAGACATCCTAGACTTAGCGTTTCCATTAGAAAAGG
ACTATTTAATAGTCGAGACAGATGGAAGCCTTTAAGGATGGGGAGCAGTATTAAAAGCAA
AGCCTAACAAATATAGTGATAAAAAGGATTAAAAAATTTGTGCTTATTCAAGTGAAAAAT
ATAAAGAAAATAGAAAATTAAATAGCATAAATGCAGAGACATTAGCAGTAATTTATGGTT
TGAATAGTTTTAAACTTTATATATTAAATAAGCCCGAAATACTAGTAAGAACAGATTGCG
AGGCTATAGTAAAGTTTTATCAGAAAATAAAAGATAAGAATAGTAGGAAAAGGAGATGGT
TAAATTTCCTAGATGCTACTTCAATCTATAATATTGTTTTAGAACATATTAAAGAAAAAG
ATAATAACTTAGCAGATCAACTAAGTAGAATAATTAAAGAATACAACTGACGATTTTTAT
TTCAGTATGAATACAGGAAAAGGAAAAGGCAAGGCAGAAGCCTCATTATCCCAAGACTAT
CTAAAGACACTAGTGAACAACACTCATTTCAGACCACTTACGATGCTAGAACAATCAAAA
TTAGATAGAATAATTTTTGAACCCCACAACTTAGTATGTTATGAACTATCCAACTTAACT
TTCAGACGAAAGACAAAAGTACAAGTGGATAAGCCACAGATATGTTTACTAGTCAATCTA
TGGATAGCATATAATAGAAGAGACAATATGGTTATTTTATTTATGTTCTAAATGGATTAA
GTTATTATTTTACTGAGAAAAATACTACTAACAGGTTTAAATTCTATGTTGTTCTCAGAG
AACAGCAGCAAGGCGTGTTCCAGATTTGGATAGAGGTAATGGACGCCATAAAAGATTATA
GAACACCTCTTTATAAAGGCTTTTATGACCTCTCAGAGACTCTAGACTATTCTCGAAGAA
ATTTGGGACCAAATTATTTTATTAACCCAGCTTTAAAACCAGAAACACAAAAAAGTCCTC
AATATAATATTAACAAGGACACAAATAAAATTATATTTTGTGATCATTGTTCCTCTATGA
CTGAAGCTTTTAAAAGACTAAATCAAGCCAATGAAGTTTTAAGACAAGATAATAAAAACC
TTGTATAAGAAAAAGGACAGATGTTAGAACATATAAGTATTTTCCAAGACCGTATAAAAA
TCCTTCATTTTGAACTTTCACAACAGACTCAGCCAATTTATGAGACCCAGCCAAAGAGTT
CTCCATCTTCTTTAAAAATAGAAAAACCCACTGTATTAGGTATGATACAGCTAGTTCAGC
TCAAACGGTAGCTGGTAAAGACTTCTCAAATCCGTTAATGGGTATACGTTCCCCAATGAA
TGCAGAAAGACCTACTGTATCGGGTAATGATACAGCTAGTCCAACTGAAATAGTAGCTGG
TAAAGACTTATCAAATCCGTTGATGGCTGACACTTTGTTTAAAAGTGTAGGGAGAATACT
CCTAGCTAGTTTTAAAACCACAGGTACTCAGACAACAGATGAAGAAAGTTCTTCTCAGAA
TAAGAAAGGATTTTCATTAAGAAAAAATAAAAATTAAAAAAAAAAATATAGAAAAAATAG
TAGTAGACTCAATTAAAAAGTTGTTAGCAGAACAATTGCCTAAGGAGATAGCAATGAATC
CAGAACCACCAGAGTAAAGACCCAGAATTTCCTTAATTCCAAGAGAAGAGACAAGATTAC
CTTGAATTAGAACAAGACTAGGATTATCAGAGGAAGACTGTGACAAGTATGAACGAGAAT
ACAACTCAGCTATGGATCAATTTGCCCAGACCCAAACGCAGACAATAATTCAGGAATGGA
GTGTGACTCAGAATCTTTACACAATCTGGATACGTAAGCAATGACGATATCTACAAAAGA
CAAAATAACAGACGTATGCAATATCAGATAAATAAATAGATGGAGGAGAAGTAAAGAAAG
ATATTAGCCACCGGGCCCACCCAAGTTGATAAAGTCTTACTAAAGTCTTTAGAAAGGATT
TGAAATCCCCTTTATGGAAGACTAAAACATGTACCAAAGAGAGAAAAAGCAAGAAAAAAA
TCAAGAGTGAGAAAGTTCTCTAGTTTTCTTAAGTTCTTTAAGTTTCTTAGTTTCTAAAGT
TTGTAAGTTACTTCAAAAAAAAAGAGTGTGAAAAGTGTGAAAAGTTTTCTTAGTTCTTCA
TTTTCGGTAGCTGTCAACTTCCAGGGGACTCACGAAAGGGAAACCTCGCTTCTTCCTTAA
GACATGTAAGTAGTAGTCACATAGATCTTTGTATTTTTCTCCCAAGTTTTTAAATTATGT
TTGAATTAATCAAGTTTATATTTTCCTTCACATGTGTTTTATTATTATTAAGATCTGGAT
AGCCGTCGGTTTCCCGCCAGTTTTTTGATCTTGTAAAATCTGTAAATTACTTATAAAAAT
ACCCTCAGTATATGGTTATTCTCTCAGTGTTTTAGAAATAACGATGGATTAATCTGTAAA
TTCCTAGGGACTTGAAAAGTTCGAAGAAGATTAAAAAGGACTGTTGTTATTCTCCTGGGG
TGTGATTAAAGAAGATATTGCTAAAATACCTAAAACTGAAGAGAAAGAGATGAAT
>Pinus taeda Gymnendovirus 1
GTTCTTTTTCCAAACAATTTTCATAACTATCTGGTTTTCCCATTGAGTTATATTCGTCCA
TGCCCTTGTTGACAAGTTGAAATCGACGATAAGGCTTTGGTAGAGAGCGTTGAGGCGACG
GAATGCCGTGTTTGCTTTCCTGGAGCACAAAGATTTCATCTCCTCTGTTCAGGTGCATAC
TTGTATTTAATCTCAATGGCTGGTTTTTCAAATGAATTTGTTGTTCAAACACCCGAGGAT
AGGAAAATTGCTAAGAAAAAGAGATGGTCTTTTCTGAACAAGTATTTGAACAAATCTTCT
GAAGAAAAATTATATGACGAAAAGGTTATAGTTCAAGAGTTTGAGCCACAACCAAATTGG
ACATTGCCAGAAATAGAAATAGACAAGTTATATAAGATTCTTGCTTTCCAGATTAGAGTA
GCTCAGTTATTTCTCTTTACTTCTGTGAATATATCTATTTCCATTGATCAGAAAGTCTAC
CAGATTCCTTTGATTAAAAAAGAAGATATTGAATGGGGTTTGGAACATGGGTTCAAATAT
GTTCATATAGGCATGATTTAGTTTGGGATTAATCCACTTGTTAGACCTGGATTAAACACT
TCTTGCTTAACTTGTGTTCTGGATACTAGACTGAATGATTTTAATGATGCCTTGCTGGGA
GGTTTTCAGAGTCCTCTTAATAATGGTCCCGTTTGGTCTTCTGTAATCCCCAAATATCAG
GTTTCATTGAGTGATCCATATATAAATGAGTTTCTGAATGCCTATATCCAGTTCAATGGT
TTCAATGTCGCCCCACAAACTTTGATTGCTCAGCTTCATTCTTCTATCTGTCTTAGATTT
GTTTCAAGCACAATGCCACCACTCAATCCTAAACTGTGCTCAAGAGCTTTGAAAGAAGGA
GTAATAGTTGATCCCGGTAATATTGCTCCCTTGCAGATAGGATTTTCAGAATGCACTTTG
CCAGAAGAATGGAATAGCACTTATGTTCCATTATCTCAAAGATATCCTCAACTGCAAACG
TCAAAAGAGCCTAGGCAATTGTCTGTTGTCAAGCACTCTGATGGTTCTTCTAGTCTCAGG
TTCACAAGCCCTCGTCTTGTCAGGTCCATGACCATCTTGGATAGGTCCCCATTTCTATAA
AGTCGAGATAGTACAAAAGCAGTAATACCTCCACCAGTTATGTGTTCTCTTTCTCTTTAC
CAGTACTGTCTATATATTCTGCTCCCAAAAGGAATCAAAAGAAACCTCTCACTCACAAAT
CTGATGATTGCCAATTCTGTTTATCTGGTCCATCTTCCAGTTTCCAACTTGAAGATCGGC
AGCTTGAACCAGTATTGCCTGATATAAAAAGATTTAGCCTTCCCAAAGCCTCACAGGATC
CAATTGCAAAGATTAATGAAAGATATCTAGAGCCTACTAACTCTAGGAGAACTTTCAAGA
ATGGTACTCTGAAGACAGATTTCCAATGGATACAAATGAAAAATATGTCAGATGCAGAGC
AGACCGAAATAGAGAAGATGCACAATTATACAAACTATCAAATTGTTTGTATGCTGCAGA
ATATAGATGATATAGCCAAAGATGTGCTAGAAATTAAAGAACATAGAAAGAAAATGCACA
TTGGTTATAATGAGTGTTTGGGAATCCAGAAGGAGCACAAACAAAAATTGAATGATGTCA
ATTCCAACATGGGAATAATCTCCAAGTCCCTTGAACACTTGAGAGATGCACTACCACAGC
CTACTTATCCACCTCATTATAGGGAAGTAGATCTTTCAAGTTCAAAGCTAAAGTTTTCTT
CTAGTACAGAGGAACCAAAAGATGGTCTTAGAAGTATTTTGTTCAAAAGCATTGATAATA
TAGATACTGCTAAGATTGAAAAAGTAAGAAAAGGAATAACGTTAGCTAGAGAGAAAACAG
ATTTAATGAGAAATAGGCTAACCACTTTTCCTACTATTGAAAGTTTGAGATTACCAAAGG
GCTACATCAGTCTCAAAACCTTTGTAGAAAATGGCCAGCCATCTGCTCCAAAAATTTTGG
CCATGTCTGGTGTTACCTCTAATTCTGGAGACCACACCCAAGGAGAAACTAGTTCTAAAA
GGGATAGAGGTGATACATTCACATTCTCACATAAAGGAAAGAAGGGTGACTGGGATACTT
TTTCACATGACGCATCAGCTGATAGTCCTTTTTCTAGATTTAAAGACAATTTGGAAAGTG
TCCCTGCTAAATTTGAAAATCCATCAGCTAAAGGATTTAGTAATATACTTTTAGTAAATA
TTGATTGCATGAAAGGTGAATATGTCATAACAGTATTGCATAATGTCCATGCTTGGGCAC
AACAGAGAAAATCTGAAACTAAAGCACCATGGTCAAATATAGTTACACAAATTGTTTGGT
CTTTTACTAGCATTTTGAAACAATGGTGGGAAAAGTTGTCTGAAGAAGAAATGAACAATA
TTATTGAACATCCAACAGATCCCCTGAGATCCATTTTTGATGCATTAAAACATGAATTCA
TAGGGGTTTTGCCAGAGAATTCAGCACATCATGGCCAACTCTTTTTATCGCAAAGGTTGT
GTAACATAGATTATCTACATGATTATTATTGTGCTATGCAAAATCTCCTTTATCAAGCAG
CAGATCCTCACAATGTTGCTAATCTAAGGTATTACATAGCTTCAATGCCAGGGAAAATTC
CAGATTTGATTAACCAGTATATTGAGACCAACGAAGTACAAATTGAAAATTCTTCATTTG
CTGCAGTACATCATATGATAGTTTCTATTCTGCAAAGAGAATGTGCATCAGGAAAATCTA
AAAAGAATTTTAAAAAGCAGATGCATTTCAGTACAAAGTTGTGTAATAATTTTGCAAAAA
CTTATGATTTTGGATGTAGTAGCAAATCCAAAAAGAGAGTGCCAAAAGTTTCATGCTCAT
GCAAGACAGATAAGTATACTCCGAGGAAGAAATACTATCCTTCTAAGTTTTCCAAAAAGA
GGAGGACAGTATTTAGGAAAAGAGCAAAGCCTTCTAAAAGAGTAACATGTTCTATATGTG
GGAAAGAAGGCCATTATGCAAATACATGCAAAGAGAAAAAGAACAAGAAACAGTTGAAGA
TTATGGATGTTTTCACTACAGTCCATAATCTAGAAAATTGGGATCTCATATCCCACTCAG
ATGGAGAATATTTTGAAATATCCAGTGATTCTTCTAATTCAGACGTTGATGATTTACTTA
ATATCAGCAAAATAAGGTTGGAATCTGATTCCTCTGACTCTGATGAAACTTTTATTGCTG
ACATTAAAATTTTTTGCTTCAATAAAACAGATAATTTGCAGAATCAAATTAATGACATAA
AGACACAGCTAGCCCATCTTGCACCATCCCAGTTAACAACCAGGAGAAGATTGAAAGAAA
AGCTGGAGAGTTTAGAAAAACAATTGCCTTCCAAAAGGGTCACTGAGGACGAGCATTTCG
GGGCAAGAGAGTTTGATTCAATGTTCAAACCATTGAGTTTTACAGAAGCTTCTCAAGATA
TAGGTATGGATGAAATCAATACTCTCAAGAGGAAAATTAGCAGTTTGGAATCATCTATTA
ATTTAACAAGATCAGAAATGTTGCAATTATCAGCTAAACTCCAAAATCTTATTTCTGAAT
ATGATGATGCTAATTCCAAATTGGCGAGAATTCTGATGAAGGATATTCTAGAAGAAATGC
CCATGAAATCTAAGGAAGTAGATTTGGTAAACATCATGGGAATAGGAGATAAAGTGGTAA
TCCCTCTGAAAATAAAATTTCCAAACATAAAGGAATACACTTTAGATGCACAAATTGATT
CTGGAGCAATGTGCAGTTGTTGCAAGTTTGGTGCAATTCCTTCTTATTATTGGCAGCCTA
CCAAACTATCCTTTAGAGCTGTAAATAAAGAATTGATGGAGATTAAATATATATCCCCTG
ATTTTCCAATCTATTTGAATCATGTACAGACTTATGTTACATTGTACAGTTTTGATACAG
GCTCAGATGTCTTGTTAGGACAAGATTTTTTGAAAAGATTCCTCCCAGTTACCTTTGGAA
ACGATTCCGTTACATTTACTACTAATGAGGGACCTATTATGATTCCTACAAAGAATGAGT
ACCAGCTTAAGGTCAATCCCAGTGAAGAAGATAATTTGCAGGACACTATGCATAATCTTA
CAAAGATTCAAAAAATTGTCAAGCATGCAGAAATACATGGGCAAAAGATATTGCAAGCAA
TCTCAGATAAGCTACACCAAGATTGCACAACAAGCAGGCCGGATGCTTTTTGGACCAGGG
AAAAATATTTTGTAGCATTACCTTATAAAGAAGGGTATGTTCCTAAAGCACAGAAAGCAA
GTGCTAATCATATGTCGCCTACTGAACAAGCCTTGTGCAAACAAGAAATTCAACAACTGC
TTGAACAAAATCTGATTGAACCTTGCAAAAGCCCATGGGCCTGTCCAGCTTTCTATGTCA
ATAAACATAGTGAGCAACAACGTGGCAAGAAGAGGTTGGTAATTAATTACAAAATATTGA
ATGAGGCTCTCATGCCTATCAGGTATCCTCTTCCCAATAAAGAATTGTTGCTTGCTAAAA
TAGCTAATGCCAATGTTTTTAGCAAATTTGATCTTAAAAGTGGGTTTTGGCAAATTGGCA
TTCTTCCAGAAGACGGGTATAAAACTGCCTTCACGGTTCCCCATGGCCAATACCAATGGA
CAATGATGTCATTTGGATTAAAAAATGCTCCGTCTGAATTTCAAAAAAGGATGGAAGATA
TTTTTGGAGGGGTAGAATATGTAATTGTATATATTGATGATTTGCTTGTGTTCAGCAAGG
ATGTAAATACTCACAAGATGCATTTAGAAAATTTTTATGAAATGGTATACAAGCATGGTT
TAGTTCTATCTGACTCAGAAGAAAAATTTCAGATTGGAAAAGTCAAAATAGACTATTTAG
GATTGCATATAGAACAGGGTCATATCGAGCTCCAGCCTCATGTCCTTCTCCATCTTTTAA
AGTTCCCTGATATTCTCCTTGATGAAAAGATGCTTCAGAGATTGTTAGGTTGCTTAAATT
ACATCCGGCAGTTCTATGAAAAGCAATCTGAAGATACTAGGATTTTGCAAAAAAGACTGA
GGAAATAAAAAATTGGATGGTCCAATGAAATGACTATAGCAGTAAGAAACATAAAAAGAA
AAATTAGAGAACTTCCTAAATTAAGACTGCCTGTTACTAATCTCCCATTCATCCTTGAAA
CAAATGCATCTGATCATACATGGGTTGCAGCGTTGTTACAGAAACATGGAAAGAAGGAAC
TTGTTTGTGCATATGCCTCTGGTACTTTTGATGACACAGAGGTCAAGTATCCATCCTCCC
ACAAAGAAATACTTGTTGTCAAAAGAGGAATCCAGAGATTCAGATTGTTCTTGAAGAGTG
TCAGGTTTTTGGTTAGAAATGATCTAAAGCACATGAAAGGTATTTTTTCCAACAAAAAAT
TGTTAGAAAAAGGAAATACCAAAATTCTAAGATGGGCTCTGTGGCTAGAAGGATTTGATT
TTGACATCGTCTACAAATCAGGTGATGAGAACTACCTAGCAGACATGTTGACAAGGGAAG
GAGCTCCAAAAATCAAAGACATCAAGATGTTCAGACCCCTGTACAAAGGAGAAAGTTCTT
TGAGTAAAAGTCCAGTCCAGTCTAGTGTTTGTCAGTCAAAAATTTGTTCAATCTCGATCT
GTAGTTAGTGTAAATATGAATTCTGTTGGGATTGTTTTGTTTTAAGAGTCAAATCATTAC
CAGTAGAAGTCATCCAAATCATTTTGCAGAAGTGGTTTGATTCAGAGTCTGGCATGATAG
CTTATCTTAGTGAGTTACCTTATAGAGATAGGCCATGGAGTGTCTATTATTCACTATCTA
GAGGACCAGTTCCTCTCTATTTTCGTTTTGTCAAAAATACAGACTAGACATGGCAAGATT
ATTTCTCCATCCATCAGAGGGCCAGAATACAGGGTTATGTTAGAGTCATTGCATATGCAA
CACAGTTAGATAGTGGTAATAATTGGTGGAGTCCCTGGTTTAAGTTGTTTATGTTTAAGT
ATATGCCTAGGAGTGAACATATTTGTAATTTTAATTTTCAGGAAACCATTAGCACTTTAA
TGTGGGAAATTCATATTGCTTCTCAATATGACTGCACTGCAGAGTTTGAATTTATTCATA
CTGAAACAGAAGTAGCCATGCCAGATAGTCAGCAAGATGAACCATCATTCAGTTTGAAGG
TCAGCTTCCATGGAGAAATTTCTATAGATCCCAGGACAAGACCTGCAAATGTATTCCATT
TTCCATTTTTGTGCTGTTTTTTGGAAGTAGCACCTCCATGGCTTGATGATTCCTTGCCAA
ATGATATATTTGCTCCTAAAATAGAGCAACTATTAGAGATGGATGAAGCCGAAAGAGCAT
ATATTGATTCAGAAGAATGGCAATATAATAGTGATTGATGTATATGATCACTCATCAGAT
ATCATGTACATTTCTAGTTTTCGTGGGTTTTTTCTTTAAAATATCCACATTGTAATTATA
ATAAGCCTATGGCCTAGCTTCCGGCCATCTTGTCTATTAGTAATATTCTAATTTTTCGTG
GGTTTTATTTAAAAAATATCCACTGTGTAATTATTTTGAGTCGATGTCCTAGATTCCGGT
CGTCATGTATATTGTTCATATGATCTTGTCTGTGTCAGATTCGGTCCCCACATGGCACTG
CCTTTAAGGGACGAGATAACAGGTGGTAGTACCTACTTGCCCGAATCTTTTATCTAGCTC
CCTATTGTTAGTCCTTTGGATATGATTTCCTACGTGATATTCATACCAAAAGGAGAATCC
TCCTGTCGCAGGTTTCCGGTAAAAATTTCAACTGGTTTACCTACTAAGAAAATACTAGGA
TTGAGAGGAGAAGGGGGCATTTGGAAATTAGGAGTCTTAGAGTCAAGTAGTCTGAGTCTG
GGTTGAATTTTGCTCCTACTCTACATCTGCGGACATATTGTCTGATCTGCTTGCAACACG
AGCCGAGTTCAAAGTCTTTAGGTGATTCGAGAAGCATGCGCATCAGTGCTTGACGCTGGT
GTGAACCTAAAGTGGCCAGATCAGCATAGGAGTCTGTAATTTTTTATCTTTGAGACTCAG
TATGCTCGCATGCCAGGTAGCCTGTAGATTTTTTATGCTTCGGCTAACTCATATCTACTA
AATGTTGCAGCGGTCTATCTGAGGAAAAAGATCCCTTTTGTAATATGCACAGCCATATAT
GAATAAAATCATTCTGGTCATATTTCTGCAACTTTCGCTCCACAA
>Picea glauca Gymnendovirus 1
TGGTATCAGAGCCATTAAGTGTTGTGTCAAGCTAGTTTCTGCCTGAGCAGTCGGCCAGGA
GCCTATCTTTTTCTCTTTCAGGAGAGAACTAAGATTAAAAGCCCTGCTTTTCTGTGCAGT
TATAGCTTATATTGTAAGTCTGTAATGCATGCTGCCATGCATGTTATTGTAATCTGAGAG
ATCAGTTGATTAATACAAAGAAGATTGTTGTGAAGTGATTCTACTTTGATACGAGCCTTG
TGTCTGAAGTATATGATTGTGAGAAGTGCAAATATCCAGTATTAAGTGAAGTGATCTGCT
TGACTGTGGTCTCCAGCAGTTGTTGTAGGATACGTAAGACAGCCGTTGAAGCCGAAGAAA
GGCGTGGAGTGTTGCAGAGTCCTTTTCCCATAGTAAGTCAGATCTTGCCATTTAATATAT
TTGCTTGCCTACAATACTCTAAGTATACTGTCAGAAGTTGCAGTAGTTACAAATGGCTTC
ACAGAATGACAAGTCTTCTTATGATTTATCTGCTGATGTTAAATATAAACCCTCTAAATG
GTATAAGCATTTCCTCAGTCAGTCTTCCTCCTCTAAATCTCTATATAATACTAGATTGAT
AGCTCAGGAATATGAGCCTGATGTTAATTGGAGAATGCCTGAGATAGAACCATCTAAGAT
TTATGATTTACCTATGTTTAAGTTCCGTGCTACTACACTCATCCGTTATTGTTCACATAA
TGTGCCACTCTCTCTTGGTCAGTCCGTTTACCAGATTCCTCTTATTCAACAAGCTGATAT
TGATTGGGGATTAGAACATGGATATAAATATGTCCATCTGGGACTCATTCAGTTTGGAAT
CAATCCTTTAGTCAGACCTGGTTTAGATACTTCTGTACTAAACTGTATTATTGACTCTAG
GCATAATACCTTCTCTGACGCTTTAATATCAGGATTCCAAGCTCCCTTGCATAATGGACC
AGTTTGGTCATCAGCCCTTCCCAGATATCAAGTTTCTCTGACAGATCCCTACATCAATAC
TCTCCTTCAAGCCTATGTACAGTTTTCTGGCTTTAATATGGCTGAATCTTCTGAAATTGC
CCAGCTTCATACCACTACATGTCTTCGCTTTGTTTCCACAACTATGCCTGCACTTAATCC
CAAATTATTGCAGCGCGCTACCAATGAAAGCGTGGTGGTTGGACCCGACAATGTTTCCCC
TCTAACTTTAGGTTTTGCTAAACTTACTGCAGTTGAAGAATGGTCTGCAGAATATGAACC
CATCTCTTCCAAGATATCGCCTCCCACGGCTAGAGAATTAAGAATAGAACAAAATTCATC
TGGAAGAAATGTCTTAAGAATAGGAAGATCCCAGAGCACAAGAAATCAAGATTTAGAAAG
GCAATTGTCCTCTCTTTCAACTAGTAGCTCTGATGCAAATCAAAGAAGATCTTCATTCTC
TAACAGATCATCCTCAACCTCCTCTTCTTTTGCTAAAACACCTGTATATACACCAGTTTT
AAATAGATCAGCTTTAGATGATCATTTGCTTACCCATCAAAAAGGTTCAAAGAATTGTTA
TTTCTGCAAAAAGCACATCCCTACTCAAGAGCAAACTTCTGAACCTTCTGTAAATACAAA
TATGTCCCATGTTCCATCTGCTCCTAAGAATTTTAGGACATTCCAGTCAAAAATAGAACA
CAATGGCCAACATGCTAACTGTTCTGAATGTCAAGATCTAGCCATCCCTATGCTAAAAAT
GATAAATGCCCCTTTGCCAAGGAGTGACAGGGATAAAAAGTCAAGCTTACCCCAGAGAAG
TCTTGGACCAGGAAATCACATTCCTACGTTCAAAAATGATATGGTAGCTGACTTAGACTT
TGTAAAGTATAGAAAAGCAGATGCAGAACCACCTCAAGATATTGTGAGACTACAAAATTA
TGCAAACTACCAGTCAGTTTGTCTTGCACAGAACATTGATGATATAGCGCAAGATTTGCT
ACAGACTAAGACCCATATGAATGGTTTGCATTCAGAAATTGATTCCTTAGAAAACAATCA
GGAACAAATGAAGTCTCAACTTGAAAAGATTCTTGAGAAATTAGAAATAATTCAGACTGT
TGTTTTTAGTCTGAAAGATTCTTTTGAGGAAGAGAATAAAACTCCTTCCCCCCTTAAAAT
TGAAGATATTGAAAGAACTGCCTCTTTCAAATGGTTTGGTTCTTCAAGTTCTAAAGAAGA
ACAAAAACACCTAACTCTCAAACAGCTAGCCAAAGAAGTCCCAAATCCAGCCTTAGCAAG
AATTGCTGAAGTCCTGGAAATTGCTGTTGAAAAAATAGAGTTAGTCAAAAAGCAATCTTC
TGAATTAGAAGATGATATCAGAAGAGCATCACAAGCTAGAGCCTCACTAGTTCCTTTTAT
CAAAGCTATTGATGATGCTGAAAGTTCCACAACAAATGCACCCAGATCATCACATGATGA
TGCAGGTGGAAATGCTTTCCAATCTGCTTGGGAAAAGTGGTGCAATGCTAAATATGGTTC
TTCCAAAAAAGTCCCCTTTGACCCTGCTAATTCTGGAGAACATCCTTCACTCTCACGAGA
GAATATAGAATCTGCCCCTATCACAAATCTCAATTGCAGATCAAAAAATGAAATGATGAT
GATAATCCAGAAATGGCAAGCCTGGGCAAGGACCCAGAAATTGCTATTCAAAGATAAGGT
ATCTTGGAGCGATTTAGCTTTAAGATTGACTTGGGGATTTACTGGAAATTTAGGACTCTG
GTGGGAAAGAGTTCGTGAAGAAGACAAGCTAAGATTATTGAATAATAATGCACCAATCGA
AGAGCTTGTTAAGGCAGTAGTGCATGAATTCTATGGCAATATGAAAATTGATTCTAATCA
TTTTGCTGATTTATTTATGAATCAACAATTATGTCATATATCTCAGCTCCCAGAATTCCT
CTGTACTATGCAAGATTTATTGTACAAAGTACCTGATCCAGAAAATGTAGCATACCTACG
AAAGTATTTATCTGCTATGCCTGGAAAAGTACCCAACCTAGTTAGAGATAGACTTGAAGA
ATTGGATATTGATATATCTCAATTATCTCTAGCAGGATTGCATGAGCATATTGTTATGGC
TCTGCAAAAAGAATGTCTTCGAAAGAAGACTAATAAATCAATAAAGAAACAATTAGGTTT
CGACTCTTCTATCTGTGATACGTTTGCAGAAACATATCACTTTGGTTGTAATCAAAAGAA
TAAACGAAAGGACTCCTGTAAAAAGGATTGTGGTTGTTTTAAATGCAAACCGAGATCTAA
AGGATTTTCTAAGAAATATCCTAAAAGATTTAATAGAAACAGTCATTCCAGAAAGAAAGC
CTACTTTAAACGCCGGCCACAGAATTATAAAGCAAAGCAGTCTTCCTGCTTTATCTGCAA
AAAGCCTGGCCACTGGGCTTCTCAGTGTCCTCTGCGGTCTAAGACTAAATTCCAAAATAA
AATTATGGATCTTTTCCAATCTGGCTATGATCCTTCCGAATGGGAATTAGTTGATAACCG
TTCAGATGGTGAATACCTATCCCTCACTGAGGATAGTGACTCCTTTCCAGAAGACAATCA
CTACAACCAAGATTCTGATGCTGAATCAGAACTCTCCCAGATAGATGAAACCTTACACTT
TCTTGACATAAAAATGATGTCACCCTACATAGACCTCCCTGCTCTTCTCAAACAGAGGTC
TGATCTCCAAGCCAAATTGTCCGTTCTTACTCCTGGACAATTCCAGCTCTCCAGACGCTA
TGCTTCTCAAATTGCTCAACTCTCTGCTCAAATTGATAAGATCCAGCAGCCAAGCGTGGT
GAATATTCAAAATTATACACCTACAGATGTTGATTTTATCCCAGCACAAAGAAAAGAGTC
TAGAGCAAAAAGTATTGTTAAGTTTTCAGAACCCATTCAGGAAACTCTATCAGAAGATGA
ATCCTTAGACAATACTATATTCCACCTTGAAGAATCAATCAAAGAAAAAGAAGCATTAGT
TGCTGATTTATGGAAAAGCTTAAAGCTGCAGAAAGAAGAATTGAACTTTCTCAAGATGAA
ACGAGATGAACAATTAGAAAGAGAAATGTTCAATGAAGATACAGAAATTGAACCATTTGA
GTCTAAGCAAGTGAATGGCTTAGATGATAGATTGGTTATCCCTGTAAATATAAAAGTCCA
AGGATATCTGCAATACACTTTAGATGCACAACTTGATACAGGTGCAATGAATTCCTGTGC
TAAGCATGGAGCTATACCATCTTATTATTGGCAGCCAATAGATATCTCATTTAGAGCTGT
CAACAAATCTGAGATAAAGATCAAATATATTGCTCCAGATTTCCCTATACTTATACAGGA
AGAGAAAGTATCTGTTACACTTTACTGTTATGATACTGGTGCAGATATACTCTTAGGACA
GGATTTTGTAAATAAATGTTTACCTTTTGTTATAGGTAGTAACTTTGTACAGATTACAGT
TTTGGGCAAAACAATTAAAGTACCCAGCAAGTCTTGTTATGAAACAAGAATTGCAGTAAA
GCAAACTTTCCAACAAATTGAGAAATCTGCAAGCAGTCTGATACATATTCAAAAGATCAT
TGGTCATGCTGAAAAGCATGGTATAGAAATGATAAAAGATATCAAAGAAAAGATAGAATC
TGATTGCACATCAGATTATCCAAATGCCTTTTGGACCAGAGAAAAATATTTTGTCAGTCT
GCCCTATAAGGAAGATTACATCCCAAAACCACAGAAAGCCTCTGCTAATCACATGTCTCC
CACAGAATGTGAATACTGTCAAAAGGAGATTACAGAACTTTTAGAAAGAAAGTTGATAGA
AATAAGTAGGAGCCCTTGGGCTTGTCCTGCCTTCTATGTCAACAAACACAGTGAACAGAA
AAGAGGAAAACCTAGAATGGTGATAAATTATAGAGCTTTGAATGATGCTCTACTCCCTAT
CAGGTTTCCTTTACCATCCAAAGAGTTGTTGTTTTCAAAGATTGGGAAGTGTAATGTTTT
CAGTAAATTTGATTTGAAAAGCGGATTTTGGCAAATCGGGATAATTCCTAAAGACAGATA
TAAAACTGCATTTGTTGTTCCCAATGGCCAATATCAGTGGAAAGTGATGCCCTTTGGTTT
GAAGAATGCACCATCTGAGTTCCAGAAAAGGATGGACGACATCTTCAAACATCTTAATTT
TGTAATTGTATATATTGATGATTTGCTTGTTTGTTCTGTAGATTGTAAAGCTCATGTACA
ACATTTGAAGGTTGTCTATGACCTTTTGTATAAACATGGATTGGTGCTCAGCCGTTCTAA
GCTTTGTTGGGCACAGACAAAGATTGAGTATCTTGGATTGATACTATCCAAAGGAGAAGT
AGAACTCCAAGATCATATTTTGAAAAAGCTTTCAGAATTCCCTGATGAAATTCTTGACCA
GAAACAACTACAAAGATTCCTTGGTTGCCTGAATTACATCCGACAGTTCTATGAAAATCA
AGCAAAGGATGTCAGGATACTCCAGAAAAGATTGAGTAAAGTTATACCATGGAATTATAA
GATGACTCAAGCTGTTCAGATTATAAAACAGAAGATCCAGAATCTACCTAAGCTGTATCT
TCCAGACATGACCTTACAACTAATATTAGAAACTGATGCCTCAAATGATACTTGGGCAGC
AGTACTATTGCAGAAAAATGGTCCAAAATTGGAAGAAGTTTGTATATATACTTCTGGATG
TTTCAGTGATACTGAGTCAAGATACCCTTCTTCACATAAAGAAATTCTTGCTGTCAAAAA
TGGCATTAAGAAATTCAGATTGTTCCTAAAACCTGTACATTTTATTGTAAGAACAGATCT
GAAGCATATGAAGGGAATGTTATCTAATCAACGTCTGTTGGAACAGGGAAACAACAGAAT
TCTGCGATGGAGTTTGTGGCTTGACGGATTTGACTTTGAAATCCATTACAAGCCTGGTAA
AGACAACTGTGTTGCTGATCTGCTTACTAGAGAAGCTGCTCCATCCAAAGACAAAAAACC
ATTAAATGGCTTCATCCTCCTTGAGCATAAGGGATGCTCCTCCACCAGGATTCAAATGGG
TCCTAGTGTGTACAGATTGTGAATATTGTTACTGTTTTAACTGTTTAAGTTGTCATATTA
GAAGCAGTCCAGCCTGTATAAATATCCTAAATAACTGGATACAAAAATATAACCATGATA
CATCTTATTATGCTTACTTCAGAGAAAGCCAAATAATGGCAAGAGGATCAGTCACAGGAG
GACCAATGCAAGGACAAAAATATATTCTCATATATACTCCTTGTATATCATATGAAAACT
ATTGCAAAATAATGCTCCAAGTAAAACATGATGGTTGTTGTTGGATAATCTTTGAATGCT
CCACATTCAAGGATACGCCTATTTGGTGGTCTGGTTGGCTGTATATTTTATATTGGACTT
ATTGTCCCAGAGATGTTGATTTCTTTGGAGCCAGTAAGGATGCTTTTAAACAATGGTTCA
GAGCAGAAATAGAAGAAGCTGCTCATTATGAAGGATGGTTTGTTTTTAACTTATCATTCC
AAGGAAGTGAGTTGCATTTTGAAAAGTTTGAGCCACCACAGCCTCAATCTTATAAAGTTA
CCAGTGAGTATTTTGGTGACTTATGTGTCCCTGAAGATGAATTGATACCAGCCATGCAAG
GATCTCCATTTTACAAATGCTTCAGCGGATTACCACCATTCTCAAATGAACATAGTTCTC
CACCTAGCAGTCATTTCGACTATGACAGTGATGGATCATTTGATTCCATTGCTGAGTACA
ACATAATTAATCGTATGGAAGCATGATGGGCCAAGTGCTCACTATTTTGTAATAATGATG
TATTGATTCTTTTCATGTCTAACGGGCCGACAGTGGTGTCCCGTCAGTTCCGTGGGTTCC
TGTAGAACTCCACTGTGTAATCATGTGATATAATATATTCGTATTAGATTTGCGAATATT
TTCTTTTGTCTAAGTCATTCCGTAAAAGTCGGTATGGGTCCCCATATGGCCGAGCCTCTA
AGGGACGAGATAACAGCTGTAGTCCACAGCTGCCCCATCCACTTGAAGGAATCTTTGTTT
ACAGGCAGTTGCCAGTTTATGATTACCGGTAACTTGCTAAAATTTGTATAAATAAGACTC
TACCCCTCTCATTTATTCATTCGGGAATTGAGAGAGAGTCTAGTCTGAGTCTTAGTAGTG
TCGAGCAGTGTGTATCCTCTTCACTCGCCTTCGGGAACTTGTGAACGAAAAACACTGATC
TCAAGTGTAATGTTCTTATGTCATAGCTCTGTTATGCTATATGTCTTTATGTCTCTAGTA
TGTAAAAT
>Pinus taeda Gymnendovirus 2
TTGGATATCTGTGTTCAGAAGTGCTGTTTGGAAAGCGACGATCTTATATAACAGTAAGTT
CATCCGCAGCTTTATCTGATATACTCAGTCTCTATTTGTCTCGAATAATCAGTGCATCTC
TATTGGTATCAGAGCCATACCCTGATTCTGTTTGTTAAGTTCTATAGATAGAGCCTGAAG
CTAGCCAGGTAGCCTTCGAAAGGTATTTCATTTTACGAGTACTGAGTAAATAAACGCTAC
TTCAGTCAATCTCTGGAATATAATTGTTTTTCAGTATGGCCAAATTCTTGAGGTCTTTTT
CTACAATAGATAAAACTTCCATCTCTGAGGTAGAAAATAGATCCCATGAGATAGACTTAG
AAGAACATGAAAGGATAGAAGATCCAAAAAACTGGAATCCTCCTGCCTTAAACACAAAAG
AAATCTATCCCGTCCCTGTAATGTTCAAATTGACTAAAAAGGCCTATTTCAAAGAAGTCG
AGCTGAAAGTCAGAATTAAAGGTCCATATGTACAAATTATAGGTTTGAATTTGTTCTCTG
ATGAAGAAATTAAGAAGTTCAGAAAATATCATGCAGAGAAAAGATTCTTTTACTTACATT
TTGGAGGAATAAGGATAGGGTTAGCCCCGTTGGTTCGTAGAGGTCTAAACACTCCCTGCA
TAGCAGAACTATTTGATACAAGACATAATATATATGATCATGCTCGAATAGGAACTATAC
AAGGAAATCTTTCTTCGGGATGTCAACATGGAACAATCTTCCCTGATTATGAAATCAGTC
TAACAGATGTCCATCTCAAAGATTGCTGGAAAGTCTTGATAGGAGTTCAATGTCTCTCAA
TGGTTGATGATAGTGAGTATTTGTCAGTAATCATCCAGACTTCATTTCAATTGACAAATA
CAGTGAATCCAAAGTTAAAACAACCAGTGTTAAAGGATTGTGTTGCAGTAGGTGTAGGCA
ATGCCCAAATTGAAGGAGTTCATTATGATAAAGAAGCCTTGCCTAGTGATTGGTATATAC
AATATAAGTCTCTGGCTGCAGATAGTTCAAATAAATTGGTTAAGAGAATGTATATAGCGG
ATAACAGTGTAAAAATCTTGCCAAGTCAACCTTCAATTCCAAGACCAATTGCTTTGCCAG
AAAAACATGTGTTACCAGCCCAAAGTGAACCAGTCCTTACCAGTGGAAGAAGGTCTTTCT
ATCGCCAGATTTCTATACCAAAAGAGCCTAGTGCTTCCACTAGTACTCCACTGACTCCAC
TGTCTGATACTCAGTTGTACATACCAGAAGAAAAGTCGTTTCTAGCTGTCAATAAAATGT
TTAGAACATATGTACATAATTTCCCGCCGACAGAAGAATTTCAGTATGCATCTAAGAGAT
ATGTGAAAGGAGGAAAATGGCCACCCAAAACGAAGTTTTGTACTACTTCATCTCCTTCCA
AACAGCCACCTACTAGAGCTGATTGTGCCCCATTACTAGAACATAATTCACAGAACACAA
GTGATATGGATCAAGTACATCAGATAGGAAATTATCTGACCACTTTTTGTTCTTATGCCG
AGGATGTTCTAGATGATCTAGGCGTGCAAGTTGAACTTATCAATGCTAATCTGAAGTTGC
TATATGATGAGAAACAGAGAGAGAAGCAAGAAAAGGAGGATAAGAGAAGAAGAAAACAAA
AGAAAAATGCCAAAGAAATTCCAAAATTTCATAGAGATATGTCTGCCCCTAGCTATTGGG
ATTTAGAGGAAAAAGAAGAAAATTTAGAAGAAAAACTTTTGCAGATGAGGGTACTTCTAA
AGATACTGGAAAATTAACCAGTGAATCAAGGACAATGAGAGCAGATAAACCCTTTGAATC
TAAAAAAGAAGTAATGACTTTATCAGAAGCCGCCTGTAAGTTTCCATCTTTTATTTTGCC
ATCTATACGTAACCAGAATAAGGCACATGTGTTGAGAGAAGTGACTAAATATCCTAGAGT
TGAAGAAGACCTGTCAGCATCAAATGCCAGTGGCTATATTCTAGATTTAGATAATTCTTC
TAACCTAGGAGAATCAATTAGAATCTGGATAGGAGCCCTTTATCAGATGCAGGTTACAAC
AAAATTGGATAATATATCTATTATGCTTCTAGAAGAAAAGAGAATGGCAGGAATGGTCTA
TGACTGGTGGATGGGACCATCTGAGCAAGAAAGACTAGCTGTTATGCAAGCCGATTTAGC
CACTCTAGAACTGTTACTAAAAACACAGTTTGTACCAGAACCCGTTGATGAGAAAAAACA
ACTTATCACTGATCTTAGCAGAATGGAATTAAAAGATCTTAAATATTTAGATCAATTTAG
TAAAGATTTCATGGCTAAGGTTTTTAAAGAAAATCTCACAAATGATGTGGCTCAGAAAAT
CTCATAACTGTCAAAGCTACCAGACAATTTAGGAGACCTCATGATGAAAGACATAGAGCT
ACAATATAAAACACTAGAACAAATATATTGGGTTGGTCTTCTGTTCCGAGTTACAGAAAA
GGTTAAATATTTATGTTGGCAGAAGAAAGCTCATGATATTACTCCAAGCTCAAATGTCTG
TCAAGCAGTTTTGCCATGGACGCCTTTTAAATCAAAAAGAAAATCCAAAAGGTATGGAAA
ATATAGACCCAAGAGAGTCTCTAATCCAAGAAAGCCCTTCAGAAGATATAAATTTTTGAA
GAAAAGAAAGATTCCAAGAAACAACAATTGTTGTTTCATCTGTAAAAAAGAAGGACATTT
TGCAAGAAAGTGTCCACAAAAGTCATCCAGTGCTTTAAAAGCTTGTATAGATGTTAATGA
ATTTCAGGATGATTGGTCAGTTGTAGGTTCAGACGATGATGTTTCAGATGTATATATTTT
AACTGAAATGTCAGATGAAGAAGAAGAAGAAGAAGCTGTACAAAAAATGAATGTTTGTTC
ATCTTGTTCTGATGATGATGAATGGTCTAAAGAAAACCATTACAGTGAAGCAGAAAGCTG
CACAGACTGTGAAGTTACCAGTGAAACATCATATGACTCAGACAATGAGTCTGTAAGCAC
TGTTTCTTTATCAGTTAAACAAGGTAAACAACCTGTTTCACATTTTCCACAAATCAATGC
TTTTTGTCCTTTTGAAAAGAAGACAACTGTTTCCACAACTATTCCACAACCAGATCTTAA
GCGAATTGAAGAAAATGGGTTGTTGAAAAAGATTGTCAAAACAAATAGCCTAATCTACAT
TCCGGTAAGTTCAAGTAAAAAATGAGTGGATTTCTGTAGATGCTTTTGTTGATACCGGTG
GATCAAACAATCTGGCTAGACCATCTTTATTTAAATCTCTGTGGAAACCGCTCAAAAATA
TTTTGGTTTCAGAAACCATAGGAGGATCAGTGAATCTGACACATTATGTTGACAATATCT
CTTTAAAAGTTGGAGGGAGTATTGTTAAGATTTCTGCGATTCAACATTTTGATCCCTCAG
CAAGTCTTATGTTGGGAATGCCATTTATAAATTCTGTTCTTCTAGTCACAATTAGCCAGG
ATAAATTGGTTATTAATTTAAAAAAGAAAGCTATTTCTGTTCCAAGGTTGTTTATTGCAA
ACTCAGAAGCAAGGAAAGAAAATAGCCAGAAAAGAATAGGAACAAGAAAACCAAAACAAG
ATTCTGATGATTGGCAAGAAGTATTACAATTCTATGAGCAAAGAGCAGAATCAAAAACAA
AACAATTGGCATGTATAGACCCCAACTGGTCAACAGAACAAAGTGATATTTATCAAAGAC
TTTTGAAAGGTTGTTCTGAAAACCCACAGCAGTTCTGGGTAATCGAGAGCCCGATGCAAA
AAATCGTCACTTTGCATGATAATGGAGTCAAAGGTAAGATGATTCCTTGTACCCCAGTAG
ATGAGCAGGAGATAAGAAATCAAATAAAAGAACTGCTACAAATGCAGCTCATTGAACCCA
GCGAATCTCACTACTCTTGCTCAGCCTTTCTTGTGAGGAATCATTCTGAAGTAGTGAGAG
GTAAGCCGAGGATGGTGATCAATTATAAACCTCTCAATGCTATTACTCAAGGTTTCAATT
ATCCATTACCGAGGTCTAAAATGATAATGCAAAAGATTCAGCACAGTAAGGTGTTTAGTA
AGTTTGATATGAAATCGGGATATTATCAGATTCAGATCCAGCCAGAGGACAGGCATAAAA
CCGCTTTCATTTGCCCAGCAGGATTTTATCAGTGGAAAGTGGTGCCCTTTGGTCTTAAAA
ACGCCCCAGCATTCTTCCAGAGAAGAATGGACTATATTTTTGCTAAATATGATTTTATTG
TTACATATATAGATGATATTCTTGTTCATAGTCCAGATATACATACTCATCTAGAGCATT
TAGAAACTTTCTTAAAAGAAGTCCAACAACATGGAATAGTCTTGTCAGAAAAGAAAATGT
CTCTGTTTCAAGATAATATTGATTTTCTTGGAATTAATGTTGCTAATGGAGCAATTCAGA
TGCAACCTCATGTTTTAACCAAATTGACACAGTTTCCTGATGAATTGAAGGATACCAAGA
CCATTCAAAGATTTTTGGGAGTCTTGAATGATCTTCATAAATATATTCCACATTTGTCAG
AGAAGACAACACCTATCAGAAAACATGAAAAACAAGGTTGGTCACAAGAAGCAACTGAAG
CCTTTAAAAGCTTGAAAGAGGAATGTCAGCATCTACCAAAGCTTCAACCACCAGGTGATG
GTTTGCTTATTCTTCAGACATATGCTTCTTTAGATTTTTGGGCTGCTGTATTATTAGAAC
AAAGAAAAAATAGTAAAGGTAAACTTGAAGAGAATCTTTGTGGATATGCTTCTGGTGAAT
TCACATCAAGCTAGAAGAATTACTTCATTACTGAAAAGGAAACATTAGCCATATTCAACG
GGATACAAAGATTTGAGGTATATCTTACACCCGTAAAATTTTTGGTGAGAACAGATTCCA
GAAATTTTAAATACTTTTTATCTGCAAAAATTTCAAGACAAATTGCTAAAGGCAGAATAT
TAGCCTGACAGATCTGGTTTCAACAGTTCGATTTTGAAGTTGAGTGGATCCCAGGTAACT
CAAATTTCCTGACAGACTCTTTGACAAGAGACATGAATAAAATGTATATAACATGTACAT
ATTCAATTTTCGACATCCCAGGTAAAAAACCAGAAGGTGATTGCTTTGCCACTTTTGTAG
ATAGATTCAGAATCCTAGAAAACCATGCCAGTTGCTTAACAGACAAAATAAAAAAGGTGG
TAGGATTAAGGCTCAGAAGAAACATGTGGATTCTTAAGTGCCAAGCATGTCAGTCAAAGA
ATTTGGGTATCTCCTTGGGCTTAGATGATAATTTGGTAAAAATCTTTTCTTTACCAAATA
TGAAAGTCAAGCTTTATTTCAGTAGACTTACTGATCTATGGTCTAGTGTTTACACTAAAG
AAATGATCTGGACCCTCATGCTTTTAAATTATTACCAGATCATAGGAGGAGTTGATTTTG
CACTTCAATTATTCACAGGTGCCAAGATCCTAGATCTTGAAGAAATACCCATGAATGAAG
AAATGGTAAAATATTTGGTTTCTTTAAAAATTCCTGACATCTTTGAAGAATTAGAATCAA
CATTTCTCCAAAGGATTGATGAGAATTATGCAAATACTGATGTTTTCCCTCAATATGAGA
TCTTTGAAACATTTGCAGATTGGGAAATCAGAGGAGGAAAATGTACAAAGATCCCAGTTA
CTCGAATATCTCAGTGCATACAGAGATCTGTGCAATATTTAAAAACTTTTGCATATCCTT
GGGATTTTGATAGTTTAAGGATCAGAGATGATATTAAGCCAAATCCTTTTGATCAGGTTT
TCAGTCATGAAAAAATTGGCTATATTGAATCCAGTAACAACCAAGAACTGATTAAACAAC
ATGCCGAATGGTTTCATCAGTTTGGAAACTTAAGATTGGTTGAGAAATTGCAGATTCTCA
AGAAACTCGATGATTTGCAGGGTCAGCCTAAAGCACTCAAGTTTATCATTAATCAGAAGG
CATTAATAAAAAATATAGTTGCACATCCAAATTGGAACAATAATGTCATCCACCTCATAA
GTCTGATGATCTCCAAAAGAATATGTACCTCGATGATATTTGAATTGGGATGGCAACATA
AAGCTGAATTAAATGAAAATTGTCGGTTATGGATCCAGCATGCAATTGAAAGTTCCACAA
ATATGTTCCAGATATTTAAATAGGAAATGTTAGATGGAGTTGAGCTGGCGGTATAGAGAT
CACCTGCGACTCGAAGTGCTTTTAAAGATTCATTTCTTGACATTGAAGTTAGTGCTCTTC
CATTTTTAAATAAATGGGAAAAGCAAGAAGCGATGCATACTTCACAGCAACCGGGCCTAC
ACAAGATAAAGACGAATCTCAGCAAAGGAGAATCTTCATCAGCATCATCTAGTCAGACAA
CAATAATGCAAGCAAAAGAAAAAGCAGACATGACAGATGCATAAGATCAAAATGATGGAA
TCGATGAACAATACAATTGCCTCATGGACCGGTACTATCAACAATAGATGGATGAATACG
AACAATCTCCAGGACCGTCCGAAGAGGATCTTTGGGAAACAAGAAGTCCCACTTGGTAGA
ATCGTTGTCAACAATGTGATAATGTTGATCACATGTTGTGACAAGATTCCTTTGTATAGA
AAAGAATTGAGTAGACACCGTTGGTGGATAAAGATACCGACAGGACCCTCAATTATTTTC
TTTTGACGTGAGTTTTAGATAAATAGATAGACACAATCCTATATAAGGAAGTATGGGAAG
ATCATTCAGATCATCCTGATCGTTTCGAGTGTTCCTAAGTTTTGAGTCTGAGACTCTTTG
TAATAAGCGTTGTATTATCTTGCTTTTATTAATATCGAAGCCTACTGGGCCGCCTGTCTG
AGGACAGTTCCTGTAATCCAAAAGAGGCTTGAACTGTAAGGCGCTGGAGTGAAGACCCAT
GGAGATAGGTCGTGTCGCGCATGATCGCCTGAGGATTGGATATCTGTGTTCAGAAGTGCT
GTTTGGAAAGCGACGATCTTATATAACAGTAAGTTCATCCGCAACTTTATCTGATATACT
CAGTCTCTATTTGTCTCGAATAATCAGTGCATCTCT
>Picea glauca Gymnendovirus 2
GGCTTTGGCCATAAAAGGTTTTTTGCCTAACACAATAACAGAGGATGAGGGAAAGACATC
CTCAATGGTTCCTTTAGTTCAGATTTGAGAACTTTCTTCTAACTCTGAAGGATTGACTGC
TTTGGGAAAAACTAGTCTATGTTGTTTTAGAACAAAAGGGATAGGTCTTTCTGGTTTTGG
CAGAATGACTCAAACTTGACCATCAGAGGCTACAATTTTTTTTTTTTTTTTTAACAGACT
CGATAGACTTATACTGAAAATACCAATCAGAGGGTAAGCCGACATCTTCATAAGATACAC
CAGTTGCTTCAGCATTACTAATACCGGTGGTTACACAATCACGTAATACAGGTTAACGAA
GTTTTGGATGTACAATATTATTTAACTGAAAATAAGTCTGTATAATAAGAGACATAAACT
CAGAGTCTTCTACCATTATTAAACCTTGAATCCCTACGAGGATGTGTGGATATTTGTGTA
TTTGTTTTCAGTATGGCATCTACTTTTTCTCGAATTTCTCGTTCTCTTTCTTTAGTCGAA
AAAAGACGTGTAGAAGAAGTTAATACTCGCACTTATGAATTAGATCTACCCGAGGTAGAG
AATCCCCAAGAATGGAACCCTCCTAAGTTAGAATCTTCTGAAGTATATAAGAGTCAGCCC
CTGGATAAACTCCGTAGAAAAATTCTGTTGAAGGAAACTGAACTGCGAATCAAAATTGCT
GGACCAAATACTCAGGTAGTCAATCTTAATTTATTTGGTGAAGAAGAGCTCAAGAAATTC
GCAGAATATGTAAAAAACCATAAATATAGTTATCTGCACTTCGGAGGTATTCGTATTGGC
TTAGCTCCTCTATTTCGCCATGGTATAAACTCTCCATGTCTTGTTGAATTATTTGACACC
CGCCATAAAAATTATGATCATGCTCGCATTGGGTCTGTTACTGGTAATTTGGCGTCTGGT
TGTCAATATGGTACCATATATCCCGACTACTCTCTCAGCCTGGCTGACAAACATCTAGCA
GACGCTTGGAAAGTCCTAGTAGGCGTTCAAGGTTTAAGAATGATAGAAGACTCTGAGTTT
GTGTCTCTTATTATACAAACTTCTTTTCAGTTAAATAATATTGTACATCCAAAACTTCGT
CAACCTGTATTACGTGATTGTGTAACCACTGGTATTAGTAATGCTGAAGCAGCTGGTGTA
TCTTATGAAGATGTCGGCTTACCCTCTGATTGGTATTTTCAGTATAAGTCTATCGAGTCT
GATAAAAAACAAAAACAACCAAAAAGAATTGTAGCCTCTGATGGTCAAGTCTGAGTCATT
CCGCCAAAACCGGAAAGACCTATCCCTTTTATTCTAAAACAACATAGACTAGTTTTTCCC
AAAGCAGTCAATCCTTCAGAATTAGCAGAAAGTTCTCAAATCCGAACTGAAGGAACCATT
GAGGATGTCTTTCCCTCATCCTCTGTTATTGTGTCAGGCGAAAAACCTTTTATGGCCAAA
GCCTTTAGGCATTTCCAAGCCACTAGGGAAGTTGAAGAAACTTGGACATTCAATAACAAA
AGGTTCCATCGAGGAGGAAGATGGCCTCCACGTTCTACTTATTGTACTACATCATCTGTA
AACCATCGACAACCTAAATTGAGAGTTGAATGTGCTCCTGTCCTTGAAACCCCAGCAGAT
AATAATACTGAAATGAAAGCTCAACATCAAATTTGTAATTATCTGTCTAACTGGTGTGGA
TATGCCCAAATTGCTATTGATGAATTGGGCACTCAGGGTGATTTAATTTTGGCCAATTTA
GAGCTTCTCTACAATGAGCAACAAAAAGAAAATGTTGCTAAAGAACATAGAAGAAAAGAA
AAGGAAGAGAAACTAAGGCTAAAGGAGAAAAAGAAACTAAGGAGATATACAGAGTCTATG
GGAAGATTCTTTCCAGAAACCTCTATTGATGAACCCTATGAATCTCCTACTGAATATTCT
GCTCTTTCAGAACAATTTCAAGCTCTTCAGCTTGAAAAACAACCTCAATCTATACCACTT
TCTGATAAATCTCCTGCTTTCTCTAATGGAGGAGGAAGTGAAGATGAAGACTTAGAAGAA
AAAGACAAACAATCGTCTAAAAAGAAAGTGATTGATGCTAGCTTCTAGATAGCTAAGGCC
AGAGAAAAGCCAGAGCCTAAAAATATTAGAGGATTAAAATTGGAAGATGTTGCAAAGTTG
TTTCCAGACTTTATCAGACCAAGTGTCAACAAGGCTCATGTAGTTAAGCAGGTTGGAAGA
ATACCCAAAATAGAAGGAGATTTGATGGCTACAAATCCATCAGGCTATGTGTTAGACCTA
GATGAATCAGAGACTCCTGAAGATGCTATCAGGGTATGGGTAGGAAGTCTGCATCAAATT
CAGCTGACAAATAAACTAGATAATTGGAATATATTTGCTATGGCTGAAAGAAGAATGGTC
GGCATGGTCTATGATTGGTGGACTGCCCCAGAACAAGCCCAAAGAGACAGTGTAATCAGT
CAAGGACTAAATACTTTAGAAATTTTATTGATGATCCAATTCTGTCCCGAACCAACAGAC
AAAAGAATAGCTGCCATGACTGAGTTATCAAGAATGAAGTTAGATAAAGCAAAATATCTA
GATGAATTTTCTCGCCAATATTTTAAATTGGTTATCAGATCGCAGCTAACAAATGATTTC
ATGACAAAAGTCACATATTTGTCCAAACTTCCTAACAACATTGGTGACCTTGTCAGGAAA
TATTATGAGGCAAAAGAGATATCCTTAGACAAAGTCTATTGGATAGATTTGATTCAAAAG
TGTTCAGAAAAACTGAAATATTTATGTTGGATGAAGAACGCTCAAGAATCTACTAGTCCC
TCCTTGGACTGTTGCAGAGAAGTACTTCCATGGACTCCCTTTAAGTCCAAGAACAAAAAG
AAGCACAAGCGATATGGGAAGTACAAAGTAAAACGAATGGCTAATGCCAAAAATCCATTC
AGAAAATACAGGTATATAAAAAGAAGGACAACTCCAAAGAAAAAGGGTTGTTGTTTTATC
TGCAAAGAACAAGGACATTTTGCTGCTAAATGTCCTAAAAGCTCTTCATCAAAACTTAAA
AAATGTTGTGAAATAGAAGAATTTGCTGATGATTGGTCTATGGTAAGCTCTCAAGATGAA
ATTGATGAAGTTTATATTATATCTGAAGATGAAGCCGACTTATCAGAAAAGGAAGCTGAT
TATTGTCAAAAAATGAACTATGTTGATTATTCAGATGGTTCACTAACAACTTCTTGTTCA
GACTGTCAAAGTATTTCAGCTACAGAAGAAGTTGAAGAGGAAGAAGAAACAGAGGAAGAA
GTTGAAGCCGATTCAGAAGAAGAACCTGTATTCCAGCCCCTACCTCAGAAAAAGAAAGGA
AAAGAGCCTATTAATGAAGATTTTTTCAAAAAGGTCAGTGCATTGTGTCCATTTCCAAAG
AAAATGAATGGCTTAAACATGAAAACTCCTGATATTCCACAATATGATGAAGAAGCTGAA
AATAAATTTTTGAAGAAAATGGTAAAGGTTAACAACCTTGTTTATATTCCAGTCGAAGTG
CAGATAGGAAAAGAGTGGGTTTCTCTGCATGCATTTATTGATAGTGGAGGATCAAATAAT
ATTGCTAGACCAAGTCTGTTCAAAAATCAGTGGAAGCCTTTGAAGAATATTTTTCACTCT
GAAACACTGAATGGAAATATCATGATTTCTCATTATTTGGACAATGTAAATATAAAAGTT
GGAGGTCAGCAGTTAAAGATTAATGTGATTCAACATTATGATCCTTCTAGCAGTTTGTCT
TTGGGTATGCCTTTTATAGAATCTGTTATGCCATTCACTATTGCTGCAGATAAAATTATT
TGTAATATTAAGAAGAAAGCCATATCTGTTGAGAGGTTATCTTTGGCTACTACTGATGTT
GCAAATAAGAAAGCAAGTGCCAAGAAAATTGCAGGAAAAAGAAGGCCCGAGAATGATTCA
AGAGATTGGAAGAAAGTTCTTGAGTTTTATGAAGAAAAGAGGAACATCAAGCACAAAAAC
AAAGCAACAAGAATTGAAGATCTAAAACCTGAGCATAGACCAATCCTTGAAAAACTACTA
AAATATTGTTCAAGTGATCCTCAAGCCTTTTGGGATGTTGCAAGCCCAAGCATGGAGATA
GAGACTCTACATGATAATGGAGTAACTGGTAAGTTAATTCCCTACACTCCTGCTGATGAA
CAAGAAATTAAAAATCAGATTGAAGAGTTAATGGCCATGAAGTTAATAGAACCCTCTAAC
TCTCACTACTGTTGCTCTGCATTTATTGTAAGAAATCATGCTGAAGTGGTAAGAGGAAAA
GCTAGATTAGTGGTTAACTATAAACCACTAAATGCAATTACAAAAGATTTTCATTATCCT
CTACCTAGGCAAGAAGTTTTGATGCAGAAATTGCAGAATAGTAAAATGTTCTCTAAATTC
GATATGAAGAGTGGTTACTATCAGGTACAAATCAGGCCAGAAGACAGGCATAAAACGACA
TTTACTTGTCCTGCTGGATTGTTTCAATGGAAAGTAGTTCCTTTTGGTTTAAAAAACGCT
CCTTCTTATTTCCAGAGAAGAATGGATAGTATATTCAACAAATATGATTTTGTAATTGTA
TATATTGATGATATTCTAGTCCATAGTCAGAATGAAGAAGACCATGTACAACATATAGCC
GTTTTTACTTCCGAATGTGAAAAGCACGGAATAGTTCTGTCTGACAAGAAAATTGAGTTG
TTTAGAACAACCATGGAATTCCTAGGCATCTGTATTATAGATGGAAAAATTCAGATGCAG
CCACACATTGTACAAAAGATTGTGGGTTTTCCGGATCAGCTGGAAAACAAAAATCAAATT
CAAAATTTTTGGGGAATTTTAAACTATGTACATAAATACATTCCTCGCCTAGCCGAAAAG
ACTGTTGCTATTCGACAACATTTATCAGGTGGATGGTCTCCCACTGCTACAATGGCAGTC
CAGCAGTTAAAAGAAGAATGTCAGTCGCTACCTCAGTTAAAACCTCCAGGAAATGGTAAG
CTTATTTTACAAACTGATGCAAGTGATGAATTTTGGGCAGCTATTCTTTTTGAAAAAATA
GATGGTGAAGAGCATATTTGTGCCTACAAGTCTGGTGAATTTACTTCTGCCCAAAAAGCT
TATTTTGCAGCAGAAAAAGAAACATTGGCAATCTTCAATGGAATCCAAAAGATGGAACTT
TATCTAGCTCCTGTCAAATTTCTGATTCGAACAGACAGCATGAATTTTAAGCATTTTCTA
AATGCAAAAATTGATAGGCAATTAGCTAGAGGACGATTGTTATCTTGGCAAATTTGGTTT
CAACAATATGAATTTGATGTTGAATGGATTCCAGGAAACACCAATTGGTTAGCAGATGCT
ATGACCAGAGAAATGAAAGAAATGAATAAAGCATTCAGGGTTAAATTGTTAAATCCTAAC
ATTGCTTTATTTGAGTTACAGGAACATGATAGTTTACAAACTCTGGCTATCAGAATGCAT
ATATTAGACAGAGAACAACCAAATGCAGCAACAGAAATCAAGAAGGTCATTGGGATGAGG
CTCCAAAGAAATAAATGGATAACGAAATGTCGAGCCTACAAAACTAGAAATATTGGGACT
AGTCTTAATATTCCCAATGAATTATGCAGAATATATGCCCAAGAAGATATGAAGGTAAAG
CTCTTCTTTGTAAACTTGGATAATGACTGGCCAGTTGAAATAGTATGGACATCAGAGATG
ATAAAAACCTTGTTAACTCTCTGGTATTATAGAATTATTAAATGTATAGACTTTGCAGTA
GGCATATATCTAACTTCAAAGTTTTTTGAACTAGAAGAAGTTATCATGGATAGCAAAGTC
AGAAAAATTTTTAGAGGCCTAAATATGACAGAGATAGAAGAAGAAATCCACGCAGCTTAT
TTGCAAGAAGCAGAAACTTATAGTCATGATTCTTTGTTTCCTATGTTTCTACTAGAATCT
CCATTTGCAGATTGGGAAATAAGAGATGGTCTCTGCCAAAAGAGACTGCATCCGGCCAGG
TTCGACACTTACCTAAAAAGTTTACATTTTATAAGGAATGAACTCCCTTGTGAGTGTTGT
TCTATTGGTGCTAATCCCATATATCCAAATCCATTTGATCAAGTTTGGGCAAATGAATTA
CCAGTGGCTATCAATATTTCAAAAGCTCATCGATTGGTGGGAAATGAAGAACTCATTGAA
AAATATATGACATGGCTCAAAGCATTTCCACATAAAGAATTTAAAGATAAACAAGCTATC
ATTGCAGAATTGTGCAGCATGTTTATGACCAACATTAGTCCCACCTGCACGTTATTTATC
AACCAAGAATCTTTAATCACCTTGATGATTAAATCATGTGAATGGGAAGAAGACGTGGTG
TTGTTTATAAATTTGCTTTTGGCATCAGGATCATGCTCCAAAGTGGTATTTGATATAAAT
TGGTTGAAATATGACAAAATGGTCATTCCTTGTGCAGAGTGGATAAAAAATGCTATTACT
GACACCACTTGTTATACAGACCTAAGTGGAGTAGAATTCCAGGTACAAAGTTTACCCATT
ATCAAGGGTACATGCAGGAGTATGATACAAAATCTTATGGTAGATCCACTTTCCCATGTG
GAAGAAATGGTTCGCCGAGAAAAAGAATTGAAGAAAATGTCAGATGTACCGCGACCCCCT
GATAAGACGGTTGACAGAACTTTTGAAAAAGGGGAATCTTCTAAGAAAACGTGGACCCAA
GACTCTCAACCAGACCCGATACTTGGAGGAGAAAATGATTGGGATTTTGAAAGGTATTTT
TATGATAAGGAAAACCATCGAATCGACATGATGACTTCGTCAGATGAAGATTTTGATTAA
TGTACATAAAGATTTGTGAGCAGACACCGTCAGATATTATTCCCGACAGGACCCTCATAT
ATCTTGTCTATAGTTAGATTTTAAATGTACAAAAAGATTTATGAGTAGACACCGTCGGAT
ATTATTCCAGACAGGACCCTCATATATCTTTTCAGTAGTCAGAGTTTAGATTTAGTTTGA
ATTCCGAATTTGAAATCCGAGTGCTTTGTGTATGTTATAAATATATGTAATACTTCATTG
TAAAGACACAACTCAAGTGTGGGCATAGAGTATTTCTCCTGTGAAAACTCTCTGAGCTCT
GTGAGAAGTGTGATCTATTTTGTTAATA
>Gingko biloba Gymnendovirus 2
GTATGCTCTTCACGTCGCACCTTGGGTGATCTTCGTGAATCAGAAAACTTTCTGTTTCAT
TATAATTGGTTTTCTCTTTCTTTGAGAACGAGTATGCTCTATGCTTCGTACCTTAGGGTG
ATCTTGGCATATCAAAAATATTCTCAGGAACTCTATTGTCTGAAAATGGTTTTCATCCTA
TTTTATAATATAAATGTTAAGTACTCTTTTCACAAAATGGTATCAGAGCCAGTGAAGCAT
AAATCATAAATGTCTTTGGAGTTAAAAGTTTTCTTAATTATTTCTGTGATCTTCTATCTT
GTTCAATTTATCTTTATTCTGTTCAGAGTTTTCACAAACCTATGACTAGAGTTAGATAAA
CACCTCTGATTCAAGTGAGAAAGCTATCCCTGGTTGTGTGTTTGTAAATCTTGTGTTCCT
CTTGTCTGGATATTCTGGATTGCTGAGTAAGGCCCTGGAGCGAAGGACGTAAGGCCGTGG
GGAAGTGCCGTAAAGGTCCGAATAGTTCGGGTAAATCTCAGAAATCAGTCATATCAGAAG
GAGATCATTAAGATGGAGAATATCTCTGGAATTCGTGAAGTAAATACTTTCAGTTTTGAC
ATTGAACAAGCCGGATCATCTGGAAGTAAAATAGGAAACCCTCCAAAGCTACACTCTTCT
GATGTATATAAAGTAAATCCATTTAACCTCTTGGCCAAGTTGAATATTAAGAAGCATGAA
GTAACGGGGCAAGTACAGGCTAAGTCAGGTATGCAGATTGCTCATCTGCCTGTTCTTTCT
GAAAAAGAAATAGAAGTTTTGCAGAAGCAAAGTAAATACAAGTATATACATTTTGGACAG
TTTAGGATTATTGTGAAAGCTTTGTTTCGAAGAGGTATAGACACACCTATAATGGTAGCA
CTGTTGGATTCTCGTTGGAGAAAATGGAAACAGGCCAAAATTGGATCTTTTAGAGGAAAT
TTGTGTAATGGAGTACAATGGGGGGATATATGTCCTAATTTTCCTCTGGAGATAAAAGAC
ACTCATTTTCCCACGGCCATAAATATATTAGTTATGGTTGATGGTATAGATATGTTAGAA
GGGTCGAGTTTTATTTCAATAAATGTTACCTCTGTCACTCAGCTCACCAACACTATGACA
CCCCTTGTATATAATCCTGAAATCAAAGATGTGGTTGCAGTAGGACAAACAAATGCAGAA
CAGATTGTGGCAGCCCTGAATAAATCCTTTGGATCTTTAGATAATTGGTCTTTCAATTAT
CAAGAAATATTTCATGAGAAACAACCTTCTTCTATCTGTCAGGATTCAACAAGAAGATGA
AGAAGATGAGCAAGGAAATATTTCTTTAAAATGGATGAAACCTCCAAGAATAAAATAGAA
GTTATTCTTTAAATTTGGCTACAAGTGACAAAGGAATTGAATTTAGAGGAATAACAGAAT
CTGGAGAAGCTTCTACTTCTGGTAAAGAAGTAGCAGAAAAGAATCCAAGGATAAGTCAAA
CGGTAAATAAAAATATTCATTCTGATTTTTGTTTAATGTCTTATGTAAGAGTTCCTATGG
AGGAAGAAGAATCATCCCGAATAGATAGGGGAGGAAGATGGCCCAGTTTCAGAAGCTTTT
CTGCCTTTTCTCCTGATCAAAATAGAAGAGTTGATCATACTCCATTAGTTGTAAGAGATG
CCAGACACACTGAACAACAAAAAACTTCAGTTCAGCAAAGAAATTGGATGTGCCAGTGGA
TGAACTGTGCACAACAGAACATGGAAGAACAGACTGCTAAGTTAGATGCATTAGCAGCCC
AAATGGAGTTAGTTTCAAAAAGATTGGCAGAACAAAAGAAACCTGGTGCCCAGAATTATG
CTGCAGCAGCTCAGAATTTCAGAACTCAAAGTGAAGCAATACATGATATAGAAAGAAGTC
GCCAAAAACAATTAGTTCTGGAAAAACCAAAAAAGGACACTAAAGAAAGGGAAATTAAAA
TTAGTGAAATTCAAGAATTTCCTTTAGAGAGAGCCCTACCTACTTTTCCCAAACAAGAAC
CTGTAAATTTTGAAAAAGGGAAAACTTCTCATCCTGTTGATATCCCTGCCTTCCAAGTAA
ATACACCATTAGGAGTCTATTTGACTTTAGATTGTCCTAAAGATGCTATTGAAGAAATCA
GGCTATGGATTGAGTCAACTCCACAATATGCAGTATCTGAAAGGACTTGGAAATGTTGAA
ATGGTGTTGTATGCTATAAATCTTATGGGAGGAACTGCTAGAAGATGGTGGGACTCAGGT
AGTGCTGAAGCTCAAGAAACCATTAAGCAAGGAGGATTGAACGCTTTATATCAGGCATTG
CTTAATGAATTTGCACATAGTGTTCTTGAGGAATATAAAAATGCTGCTAAGTACCTCATG
GAGCTGGAACTCAATGATTTTAGAAAATATGATGAATATGTTTGTAAATTTAGAGAATTA
TTGTATAAAGCAAGATTACATGCTGATCCAGGAGCCAAGTTACATTTTGTACAGTCCCTT
AAAGGTCTTGGCCCTCATTTATTAACAAAATTAGAAAACCAAGGCATCAATGTCAGGACT
ATTCCTTTTAATGAATTGGCTTTTAGATGTCAGCAACAAATTGAGCTCATGTGTCTTGAC
AAGAAAGCCCAGAAAGTTCTCCGAAAATAAGGTTTTAAATATTCTTGTTGTAAATCATTT
CCTGACATTCCTGAGTTTGGCCGAACAAATTTGTACAGTCAACCCAAGAAGAAGAAACAC
TCTGTCTATAAGCCATACAAGAGTCGTTGGTCTTTGAAAAAAGTCCCTTGGCAAAAAGGC
CAAAAAAGCCCCAGCAAGAACATTTCTCCGCCGAAGAAAGACCAGAAGACCAATTCCAAA
GAAATCCTGTTGTTTTGCCTGTCAGCAGGAAGGCCATTGGGCAAAAGATTGCCCTAATTC
TTCTAAAAAACATCGCACATTCTTTTCTACAGACCAGGCAGAAGCGTGGTGGGAATGGAT
ACCGCCACAAGAAGAAATTTTTGATATTGATAATGTCTTCATACTCAGTGAAGTCGAGAA
TATAGATGAAGATAGAAGTGAAGAGAACCTGTCAATAACTTCTTCAGAAAATGAAGAAGA
AGAAAATTGTTTTATGTTTTCTGGTCAGGAACAGCAGCCTATTTGGAGACCAGAAAAAGA
ATATGAGTTTCTCTTTCCAAAAATTGAAGACTTTGATATGACAGATGCAGCAGAGCATGA
GGAGATACCAGAACAATCAAATTATCTGGTAAGCTGTGAAAGAAGCCTTTGTATTCAGGT
TTATCCAAATCATTCTAACCAAGCCATGGTAGACTGCTTAGTTGATACAGGTTCCACAAG
GAATTTTGTACAGCCTACAATTTTCTCTCAGCAGTATTGGAAAAGATTAAAATCGCCATT
GGTTGGACAAGGCATGGGTGAGTATGAATACAGGTGTAATTATTACATCCCTGCTGCAGA
ACTCAAAATTGGAAAGAAAAGTTTTTTTGCAGATTTGTATATTTGTACAGGACATAAATA
TGATATATTGCTAGGACTTCCATTTCTAGAGAAATATTTGCCAGTAACAATACTAGATAA
TAGTTTGATTCTAAATCACCAAGGAAACATGATAGAAGTACCAAGGTTGAACTATGCTTC
AATTCAGGACAAAGAAGACAGTCTAGATGAAGATATGTTCCAGGCCATTGAAGAGCAAGA
GAATCCAGAAGAAAATGAATTAGATTCTCTGATAAACTTCTATCAAAATAAAGATAAAGA
AAAGAAAGAAAGAAAACAGAAATGGAAAGAGCAAGATGTAGATATGTACAGTTTAATTCA
GGATTTTAACTATTTATTCTCTGGAGAAAGTTCAGAAGGGTTGGAAAAAGATCTTGACAG
GATAACCAAACAGTTAGAAGAATGCTGCAGTATGAATCCTTTGGCATTTTGGGACAAGGA
TCAGCCTGAAGCAGAAATTGAGCTGACAGATCAGAATGCTAAGGTATATGAAAAACCAAT
TCCCTGTCCTGAAAAATATAGAAAGGAAATGGAATCTCAATTAGAAGAATTGCTAAAGCT
AGATCTGATAGAAGAATCTAAGTCACCATTCTGTTGTCCTGCATTTATGGTCTATAAACA
TTCTGAAATTAAAAGAGGAAAAGGAAGAATGGTAATAAATTATAAAAGGTTAAATTCTGT
TACCAAGAGTTTTAATTACCCTCTTCCTCACAAAGAAACATTATTTGAAAGGATAGCAGG
ATGCCAGTATTTTTCAAAGTTTGATTGTAAGTCAGGATTCTATCAGATAATGGTTAAAGC
AGAAGACAGGTGGAAGACGGCATTCTCAGCACTAAATGGTCAATTTCAGTGGAAGGTAAT
GCCCTTTGGTTTGAAAAATGCTCCTGCATACTTCCAGAGAAGAATGGATAAAATATTTAG
ACACTTGGATTGGATTTTTGTGTACATAGATGACATGTTGATATTCAGTAGGACATTAGA
AGATCATGTACAGCATTTGAAAGAGTTTTATGAAATATGTAAAAATCATGGTATTGTTTT
GTCTTCAACAAAAATGGTGATCTGCAAAAAAGAGATGGAATTCCTTGGATTCAACATTCA
AGGAGGGAAAATTAAATTGCAAGGACATGTTTTGGAAAAGATAGATCAATTCCCTGATAA
AATGGAGGATAAAAAACTAATTACAAAGATTTTTAGGATGTTTAAATTATATTGGGAATT
TCTATTCTTTGGTTGCCAGAGACCGGCAAGAATTACAGAGTTTGTTAAAAAAGGATGCAG
TATTTAATTGGACTTCCAGACATACTTCTTTGGTCAGAGCCATAAAACAGAAATGTAAAC
AATTGCCTTCTTTAAAAATTCCAGAAGCAGGCAAATAGTTCATTTTACAAACCGATGCTT
CTGACAAATATTGGGCAGCTGTTTTGTTGCAGAAAAATGATCAAGGCCAAGAGGAAGTAT
GTGCATATACTTCAGGTACATTTTCTGGTAGTTCATTCAATTACACTATTTACGAAAAAG
AGATTCTTGCTGTACAAAAAGGCATCATGAGATTCAGGATATATCTTCTTCCTGAACATT
TTCTGGTAAGAACTGATAACAAAATGTTCAAAGCCTTCTTAAATAAGAAGATTGACAAGC
AGATTGCAAGAGGCAGATTATTTAGATGGCAGGCATGGTTCCAAGAATATAACTTTGATG
TCGAATATGTTAAAGGAGACAAAAACTATCTTCCTGATGCATTGACCAGAGAAATGACAT
CTTTGTGTTTTATGAATAGAAACAGGAACCGTCCAAATGACAGACTTAATGGGTTTGTCA
TTGAAGAAATTGATGATTTTCCATGCCCTCTTTGCAGAACAGTATTATACTTTTATTGAA
GGTTTATTTTTATTACCAGAAGATCCTATGCCAGAGTTTATAAGGAGATGTGATGCGGTA
ATCAGGAACATGAACCGAGATGCTGAATGTTGTCATTTCAGTCGAATTGGGAAAAGGAAT
GAAAATGTGTCTGTTTTCTGCAAACATGAATCTCAATGATTACATAAAAGCAGACTCATT
AATGAAATCCAAAATAATAATGGAAATTAATATTCCAAGGCTGGATATGAGTAATGTTTC
AAGATGGTTCGTGATTTGGATGTTTTCACATTTTCCAAATAAATTATGGTGGAGATATGT
GAATGGGAGGAGACCATTGTATGCCATTGTAAATAGTGACCATGATTTTTGGAACTTGCA
AGAAGATGTGCCACCTCCGCCGGCATCACCATCATCATCTGAAGAACATGGATGAATGCC
ATGTGTAAAGCCATGTAAAATAATAATTAATGTAAAGAAACTAAGGATGTAGACACTGGC
CCACAAGAGGCTGGCCCCAAGAGGCAAAGACCCATCTCGAAGTTTCTAAGTATCACTGTA
GATATACTTTTCCTTTTACTGTAGACATACTTTTGACGTGTCCAATCTCATGAAGCCTCT
CCACCGCCTCAAAATTCTTATATAAGGAGGCTCATTTCTCTTTTTGGGGGCATTGGGCAT
CGAGTGTTGAGTGACCATTGAGTCTTGGGTGATCTAAGTAAGTCCTTAAAGAGTCCTAGA
GAGTATAAAGTTCTGTGAGTCGAAAGTTAGTATGCTCTTCACGTCGCACCCTGTGTGATC
TTCGTGAATCAGAAAAACTTTCTGTTTTTATTGTAATTAGTTTTCTCTGTCTCTGAGAAT
GAGTATGCTCTATGCTTCGCACCTTAGGGTGATCTTGGCATATCAGAAATATTCTCAGAA
ACTCTATTGTCTGTAAATGATTTTCATCCTATCTTATAATATAAATATTCAAGTATCTCT
TGATATATCCGTTCAAATACATTT
>Pinus taeda Gymnendovirus 3
TGATATCTATCACTTTATTTCCGCATGTTTGATATCTGTGTAAGAACCTGTTTGAATGGT
ATCAGAGCCAAGTATTTGTTTGAGTGGATGTTGTCTGTGAGATATTGTTTGAGTGGATCG
CGAATTTGTTGAGGCCGGGTATAGCGTTTGTATCCCATAGTTGCCGCAGTTGGCATTTGA
AGGGTGTTGAAGACGTCTGGCGTAGAATTCGAGTCGAGGAAGCCGCAATTTCTCCTCCAG
CAGAAAGCCGCAAAACTTCTTGATATTCATCAGCAAGATTTTTCCGGGTATTCTCTTATA
ATATCTTTTGCTCTGTACTGAAATGGATGCTCCTTCTAGTTCTAAAGGGATGTTTGGATC
AAAGCATTTTCAAGATGTGCAAAATGAAGATGAACTAAGATCTGGTTTACAAACTATTTG
TCAAACTAAATCCTCTTATGGAAACTCTGCTTCTATAGAACAAGAGGAACTAAGCCCCAC
TATAAACTGGAAACTACCTCCTGTTTCCCCTGCAGAAGTTTATAGAGGATTATCTCCATT
CCACTTTAGAGCCCTAAGTCAGATAAAAATAAGAGAAAAGGCAGTTCAGACAGATCTGAA
TCTCAATCTTATGATGACTGTTCCTCTATTAGACGAACGAAAAATAAAAGCTGCTTTAAA
ATCTTGATACCAGTACATCCATCTGGGGATGGTAAGAGTAGGGCTAAATGCTTTGCACAG
AAAGGGACAAAGAACCTATGTTTTTTTAGCCCTTCTTGATAATCGATGGACTGTGTTCTC
CAAAGCCCTCATAGGAGGAAAAGAAACTAGCCTATCAGACGGCCCTATACAATACAATGT
ATATCTTGATTTCTTTGTTTCTTTGTCAGACCCGCATATACTGAAATGTTTAACCTTAGG
AGTACAGACAAAAGGCTATGAGAATTTCAGATCAAAATCCAAAAACATGACTATCTTTTT
TATCACTTGCATAAGATTTTATAATACAACCATTCCAGCTGTTTTGCATTCGCCTCCTGA
TGGCACTGTAACTCTAATTCAAGATGACTCCTCGTGTAATCCAGTAGCACCTGTGCCCAT
TTCCAGAAACGACCTTTGCCCTCTTGATGATTGGATAACAAACTGGGCAAAACCAGTCAG
AAGACCCATTGTTGTTGCACAGTCAATAGTTACTGAATTAGATGACCGAGTAATCACTCG
TTTTCCCCAAGAGCATAAAGAAGAAAGTAGTAGACCCTCTGTATCTACTATCCCGACGAC
AATAAATAATCAATTACAGCCTGTACAGCCTCAGCCCCAACAACAGATTGTGATTGATCC
CGCTGTTTTTGAGTCATTGAAAAAATTATTTACCCAGCCACCAGAAAGTTCAGTTTTCAG
TTCTGTTTGTGATCACCCTCATAGTTCAAAAACTTTCTGTCAATACTCATCTGATCCTCC
AACGCCTCATGGTGACTCTTCTAAAAGAATCAATATGATAAAATTCACTCCCTTGTCTGA
TTCTTCTGAAGAAAGCTATAAGTGAGTCACATTCTTTAATCCACAAGAAGAACTCCTTGT
ACAGACTATATCAAGTTCTTCCACCAGAGGCCTTGGATATGAAAAAGATCTGCCTATTCC
TTCCTACAGAAGAAATCCCATTGACAAAATCCCAAAACATGTTGAAATTCCCTCTGATTC
CGAGATTATGGACTTTTTGAAAATTTTTAAAGGCATTCACCCCTATGACCCAGAAGATGC
TTGGAAGAAGAAAATGTTCAATTGGGATATGTTCACACATGAGAAAGAACATCTGTATCT
GCAAGAAGTCAGACTTCTTGAGAAAGATGACAGACCTGCTTTTAATAAACATAATGTAGA
CAAATGGAAGGAATGGATGAAAGCAAATAACCAATGGATATCATTCTATGAATGGTATTA
TCCCTCTGCAAATATCATAGAAGAATATTTAATGAAACAATTCAGGAATCAAGCCAAGCA
GAAAAAGATTAGAGATTTTCAAAAATTTGTAGAAGAAAAAATGTCTGAAAATCTTGTTGT
AGTTCCTCCTCCTCTCAAAGCCCATGTTTTTGAGTCAAAGATCCATAGCATGCTGGCCAA
GCCAAATATTCCAAGATATTTGATAGCAGTAAGACAACAAGGAAAGGAATTGATTAGGTG
AATTTGTTCACAATTTCACGTCAATATGATAAGATCAGGAACCCCTAACAAGCATAAATG
GGAGCTCCTTGACGGTTCAATTTTTGAGACTGATACAAAATTTCCTCCCTGGAAGAATTT
TGTTATCAGAAGCCAGGATGGGAAACTGTACAGAGTTCTTCCCTCTCATCCTCATGATCC
CTCTATAGCAGCCAAGGATTCCATTGCTACTACAAATTGGACAAATCTGGCATTATCTAG
TCTTGAAAAATATTTGAAAACCAGGTTCAATTTTGTTGATACTGCATACTTTGAATTAAA
ACTCATGGTGGGAAGAGTATTGCAGAGACAAGATTATAGCACTGTTTGCTTGAATGATAG
TGTAAAGAATCTGGCGGAAAATGACCAAACCATTGCTCAGAGTCTAGATAAGCTCTCTCT
ATCAACATAAAGAAATATCAATGAAGCATCTATTGCCAATGGAAAAGAAATTTTCAAGGT
TTCCAATAGCCTTGGTATTGTAAAGAAACAGGTTTGGGAAGTGACTAAAGGAATTGATTC
TTTGAAAAAGAAGCCTAACACAGATGCATATAAAACGGCTACTCTTTTTTCTGAACCAAA
GAGTACACTTCCTTATTCTCTCACCTCCTCTGTTGAAAGCCTAATCAAAGCCCCTAGCTC
CATAAATTTTCCTCCGCCTACATCAACTCATCCGTATTCTTTGTTTGCAAATCCCAGCAT
CTTTAGTCCAGTTGCTACTTCATCGAAATCCAAAGAGATTGAAGAAATTTCAAGAAACTA
CCGAACAAGTTTTCTATTTGGAGAAACCTCTCAAGAAGATGAAGAAGAAAGCAAAGAACA
TACAAGCCTTCATAAAATTGATTCAGTTCCAGAGGTTGATGAACTTGAAGCTTGTATTAA
TAATTTCTCTGTCCAAGATAAAGAACAATTTGGTATTCCCATTCCAGAAGAAAGTATTGA
AACCCAAGTCAATGCTACATCCTCAAGATCCCGATGGGATACTACTTGGAACCCTACCCC
AGACAGACGGGATTTGATGAAATCAGAATACCATAAGGACTGGTCTGCAAATTCCACATA
CTCATGGAATATTGATAACTGTACAGAAGCTGAAGTCATGTATGTATTGCATTCCATGCT
CGTATGTTACAGGACTTATCTTTCAGATGACATTGGCCCAATAAATGCCACCAGAAGAAT
CATTGGGGGATTTGAAGGAACGCTGGATTCCTGGTTAAAAGCTGAAACTATTAAGGAACC
AAATCTCCTTCCCCATTGGGAACAGTCAATAGTATTAAATGAAGATGGTTCTACCTACAT
GGACCCAGTCACCCATTTGCCTGTCAATAACATGATTGGAAAACTGATTTACAGCATCAC
AGTGAATTTCATTGGTTTTCCACAAATTACTAATGATATTACCACTGTAACTCTTTTGGC
CATGAAGTTGCATAATATGCAACATTTTGATGAGTATTTTAATGAATTTCTTCATAGGTT
ACATACTCTGTCTCCTGAGTTGATCTTAGAACCCAAATGGAAAGAAATTTTTGTTGCTTC
TCTTCCCCAATGGGTTTCTACAGCAATTGTAAATAAGTTACCTAGAAAAATTGGAGGCTA
TAAATTTGGGATTATTAGGCAAGCTGTCAAAGCAATTATTGTTGAGTTATGTTCACAAAT
GAAAATTTCTCCTGCAGCCACAAATCCCAAAAAGCTGCATGGATATCAACAATTATGTAA
GCAGTGGCATCTTGGCAAAGCTGACAATTCTGGGGGGCATAGAAAGAAGAAAAAACATCT
CACACAGAAGAATTCTCAGTTTTCCCAAGACAAATCAAAGAAAAAGCACAGTAGAATAAA
GCCCTACAAAAACACAAAAATGTTCTCTAAGGAAAAAGAGATCATTTGTTATAACTGCAA
CAAAAAAGGCCACACAGCTCCAAATTGTCCAGAAAAGAAGAATGAAAAATCAAAGAAAAA
GATATCATACAGAAACAAAAAAGGAAAAATTAATTTCTTTGATTTACCGAGCAGCTGTGA
CGAATTAATATCTTCTGACTCTGAAACAGAACATGAAATAAATCATGTTTATTCTACTGA
TTCCTATGATGAAGAATGGTGCAGGGACCTACACTGCACAGAATGCAGAGACTGTGAATG
CAGTGATCCAGATATCTGCAATTGTAACACAGTCAGGATGATGAAGGCAGATGAAGACGA
AATAAGCAGAAACTTGTTCATGCAGATGATGGCGGCAATGGATCCTCAGATTAAAGACAT
GTACAAATCCTTGTTGACAGATCATTTCAACAAGCCATCTTCCAATTCAAAGAAGTCTCG
TAACAAGGGGTATGTACCACCTGCTTCCTTATTTTCAGTTGAAGCCTTGACTCGGCAGTT
CAGAAATGAAGAATTTGGAGAAGATCTGCCACAAACATTGCCTGCTGTCCATCAGGCAAT
AAAATAATTAAGGAAGACAATAAAAGAAAATAGGAGATTATGTATTGAGAATCACAAAGA
TTTGAACATAAGATTAATGAATTCCCAGGGTGCATCATCTTCACAAGGTCCTGATATTTC
AGGAAAGACAAAAAATTGGACTTTCCATACAAATCCAGTAATGACACAGAGTCAACAGCA
TGACAGTTCAGAAGAAGAAGGAGAAGAGAAAGACATAACAGACTTCGGATGCAATATAAT
AAACAGGGATGTTATGTACTGCATCAGGATGAAAGTCAAGATTGGGAACCAATATGAGTA
CTGGAAATTTCTTATGGATACGGGTTCCGGACTAAATATTGTAAGTGATACTGTAGTAAG
TATGAATCATAGAAGGCCAACTGCCTGCCCTAAGATTACCACAGCCAGCGGAGAAATCAC
TACCAGACATGAATAAGAAATAGATGTATTTCTAAATGAAAAAATTGGTGTTCATCTAGT
TTGTCTGGTGGTTACAGGAATGGATTGTGCGATGTATCTTGGTACTCCATTTTTCCAGAA
TTTTGAAAAACACGGAGCAAAACTTGACAGTAGCAGCCAAAGGTATGTATACTTTGTCAG
CTTAGAAGGTAAAGAAATTTTCTTCCCATTTATAAATTCCAATACGCCTAATAGATTAAA
AATAATTGTAAGAATGCAAAATCTATTGGCAAAAATGGAAACAAAGAAAGAAATCCTAAA
AGCAGAAGAAAATTTGGATAATGGAAAATTTGCTACTCAAATCGCAGACCTCACTTCTAA
GTTTAAAGAATGTTGTTTAGATGATCTGAATGCCTTTTGGCATATCAAAAAACAAGAAGT
GAATCTCCCTCTCAAGAAGGATTTCAACGGAAAGTTGAGAAGATCCAAGGTAGTAGCAAT
GAATGAAGACCAGATGAAATTATGCAGAGCTGAAATTAAAGACCTGTTAAGGAAAGGACT
GATAAGAAAAAGTAAGAGTCCAATAGCGTGCTTTGCATTTTATGTCAATAAACATGCTGA
GATTGCCAGGGGAAAACCAAGGCTTGTAGTAAATTACAAACCCCTGAATGATATTCTAGA
TTATGATGCTTATCCATTACCAAAAAGATCGGTAATACTTGCTCAAATATCCAAGTCAAA
GATTTTTTCCAAATTCGATTTAAAATCTGGATTTTGGCAAGTAGGAATAAAAGAAGAGGA
TAAGTGGAAGACTGCTTTCTCAGTGCCAGAAGGGCATTATGAGTGGAACATTATGCCGTT
TGGTCTAATTAATGCTCCTTCTGCATTTCAGAGAATCATGGACGAGACTTTTGAAGGAAT
GGAGGAATTCTTGAAAAAGTATATTGATGATTTGCTTATTCATTCTGATAACATTACTGA
CCATATTAAACATCTGAAGATTTTCTTATACAGGGTCAAAGAAATGGGAATAGTGTTGTC
AGAATCTAAGATGAAATTGTTGAGGCCTATGATCGACTTCTTAGGATACAACATACAGTA
TGGTTCATATACTGTAATTCAAAGAAGTTTGAATTTTTTCAATCATTTTCCTGATGAAAT
AAAAGACAAAACTCAATTGCAGCGATTTTTAGAAAGTCTAAATTATATTTCAAAGTTTAT
CAAACGTTGTGCGCAGGAGAGGAAATTGTTGAACAAAAGACTTCAGAAAAATCTGATCCC
ATGGAATAAAGAATGCACGTTAGCCATCAAGTCAATAAAAGACAAGGTAAGAAGCATTCA
ACCTCTCTCCCCGATCAGAGAAGACTGGGAAAAGATTATCATGACAGATGCAAGCTATGA
AGGATGGGGAGCAGCTCTATGCCAGAAAGTTCCAGATAGCAAAAATGGAATAGAGGTTTG
TCAATATGCTTCTAGCCTCTGGGCTAAAAACCAGTTAAATTGGTCAAGTCTGAAGAAAGA
ACTCAGAGCAGTCTGTTTAGGCATCGCAAAGTTCAGATATTTCGTGATCTACACTAGATT
CACAGTAAGGACAGACTGTCAGGCATTGAAATCTGCTATTCATAAATGTGGTTTTGAGGA
TGCAGCTATAGTAAGGTGGATAATGCAGCTCAGTCAATACAATTTTGATATTGAATTCAT
AAAAGGTGACAAAAATAGCTTTGCAGATATGTTGAGTCAAGAATTCTTGTCACATCATTC
CATCATGAGCCTAAAATGCAACTTCATAAGAAGAAATGAAGAGACTGTTGAAATTGAGAC
TTCTTCTGGTTGGGTATCATACAGATTGAATAAAACTCTTATGGACCATGATGATGAATG
GGAACCTATTAATGAAATCAGACATAGGACAGGTATTGATTTCCTATGGATAGACCCACA
CCAGGATGAAATGAATGATGAAGCTTTTGAAGCTTTAGAGTATCTGGAGCAGATCGGAAG
TATAACCCACATGATTGAAAGGGATCATGAAGATGACAACAGAGTCACCAGCTACTATAT
CACCTTTAGAAGGTTTGTTAATCATCTCAACAGAGAAAATTATGATCCATATCGCCAAAG
AGAAGCATTTTACACCGCCATGAATCTACAAAATTTTTCAGTTAATATGTTTTATTCTTT
GCAATTTTCTTTCCTATTTAAGGATACACCTGTTGAAGACTTGGAAGAAGAAGACCCGTT
ACCAGATTGATTTATGGAATGGTGGAAAATATATGGATTATCCCCATTAATTATGAATCC
ATATTCATTAATCATGTTAAAGATCCCTAGTTTCAGCACCCCTGAATTATTAATGAGGAC
TCTGGTATTGAACAGAACAATCTGGGATTTGATGGAGATAAGTGACATAGATTTTCTTAA
TAGTGTCAGAAGATGTGGCCATGTGAGGTGGTTTGTCATGAATCACTATAAGTGCAAAGG
AATTCTTCCAAGTACAAATTATGATGAATTCCACCGACATACTGATCCAAATCTGAATCC
ATTCCGGAGACTGCAATATTTGGATCTGCCAGACCCCTATGATGAAGCTGCCTGGGAATC
TGAAAAAGAAGTCTTGGTACAATATTATTCTAACTACTTGATTGAAAGATGGAATTATCG
CCACTACACATATCCTTAAATCGACTATTGCACCTTTGATTGACGTCTTTCCAAATGACT
ATGATGTTGGACGAGCTTTCGTGGATTCCCTCGTACTGGAAATATCCACTGTGTAATCTT
TGTACAGATTTGTATCATGTCTTTAGGTCTTTTCGAGCTTTTGTGGATTCCCTCGTACTG
GAAATCTCCACTGTGTAAACATAATAAGCGTCCTAGATTCGGTCCCCATATGCCTTTGGC
TATCCATAAAAGGAGAAGGGATGAGATAACATGGGTCAGTACGCTCATCCCCGAATCTAG
CTTTTGGTGATTTGTTTCAGTTTGTACAACATCTTTGCTTTGAATCATCTGTCTGTAGTC
ATGTCACGAACGGATGTTTGTTCCCTCATATGGCTATAAAAGATTGAATCCATGGAGTTA
GACTCATTCGGTTCGAGTTTAGTTTTGAGTCTGAGTCTGAGTCGGGAAGTTCTCCTACTC
TGCATCTACGGACTATCAGTCTGATCTGCTTGAAACATGAGAAATCTCAAGTGTTTAGGG
GATTCGAGAACCCTGCGCATCAGTGCTTGACGTTGGTGTGAACCTAAAGTGGCCGGATCG
TTAGAAAGTCTGTTATTCTGAATTAATCTTTTAGACTCACTCTGTTTGCTGGCTAGGTAG
CATGTAGATCTGTTTCGCTTCGACAAACTTATATCTACTAAATGCCACGACAGTCAATCT
GAGGAAAAGAATTCTCCCCTGTAACTTTGCAACTCTGTAATATCAGTTTTCTGAGCATCT
TTCTTATAATAAAATTATCTATGTTTCCCCACTCTA
>Pinus taeda Gymnendovirus 4
TTAGCCCCTTTTCATTTAATTGCTGCCTCTAGGATCACTATTAAAGAGTCTATTAGCCAA
GTTCAAGAAAACTCTGATAGTATCCAGACTATTCCTCTGCTAAATCCTCAAGCTTTACAA
GCAGAAGCAAAAAGGCTAAAAACAAATTATATACATCTTGGTTGCATACGAGTTGGCATT
AACCCCTTAGTCCACAAAGGGTTAAAAAAATTTGTGCTTGCTACTGTTAGAGATCTAACG
CACAACAGATACACAGATTCTATTATTGGTGGGATTGTAGCCCCTTTGTCTGATGGCCCC
GTATATTTTGATTGTTATCCAAACTTTTCTGTTTATACATTTGATGAAACCATCAAAGAT
ATCTTACAACTGCAAATCCATACTACTGGATTTGACATGAAAAAGAAAAGGAACAATATA
GCCATCCAGACCAAAGCCTGTCTTAGACATACCAACACTCTATGGCCAGCAATCCGTCAT
ACTCCCAGCAGGGATTCCAAGTCAAGTGTAGTAGTCAAAACTGACCCAAAAAATCAAAAA
GTTGAACAACAGTTGATAAAATGGGAAAATCTGGAGTTCCCTCAACATTGGGTAGTAAAT
CATTCCAGGCCACAAATCCCCAGAAATATCACATCTGCCAACATCACAGAAAATGCTTCT
ACAACAGTCATATCTTTTCCTCGTAGATCAACCATTGATCGAAAAGGAATAGATGCTGCT
TGTAAAATATCCAAATACTACAAAGATCCTTCCACTGTTGATACCGCCTGTTCATCATCA
TCATTTTCCTCTTGCCATCACCCGCAACTTTTTGAATTAGCTCAGCTTGTTAATTTTTCT
TCTTTAGAAGTAAAATGCCCCGATTGTACAAATGTCATAAATATCCTCAGTTTAGCCGAA
CAAGATGTCCATCTGCATCATAATCCTCGCACTGGCATTGCTCCCCCATCCACTTCTATC
AGTTCATGCCCAAATCCCAAATGTTCGGATATACCTTTTCCACATGAACCTGAGCCTGAT
ACTGATCATGTCCTTATGATCCATTCAATAGAAGAGGAAGATCCCAGGCTTACTCAAATG
ATTTGTTTAATGAGGCCAGCAAAGCCTAGGTACGGATTGGGAAAACTTGAACAGTCAGAA
CTGATTCCAGAATGCAGATTCAAACAGATCCCTCCTGACTATAAGAAACCTGCAGTCATG
GAAATGCATAAGTTTTTTGCACTTATGGATGGATCCCAAAAATCACAAATCAGTGCAAAA
TGGATGAAAGAAATGCTGAATTGGGATTTGTATACAAACCCCCAAGCAGATGAATTTAAT
CAAGGATACACCCCAGATCAGAAGAGAAAGTTGGCCACAGATTGGAAAAATTATATGGAA
AACAATAATGAGTGGATATCCTTCTACTCATGGAAAGACAAAATTGCTCCCATAAATGTT
TTAACTGGTACTTCTTCTAGCAATATTCCTGATAAGCATGGATGGACTGCAATTGATGGG
ACTACAGTTGAAACTCCTACTACTTTCCCCCCATATAAGGGAATAATCTTAGGAGAAAAA
ACAAATGCAGCCAAAGCCATCCCCTTAGTCCAAAAAGATGACAATGCCTTAGGGATTGAT
GGTAGGATCCAAAAGGCCAGTGAACAGATAAATTGGACAAATACTGCATTAAAAGGTCTA
GAAATGAATATGGCAAAAGCAGAAGAAGTAAAGAAACAAGTAGATATTGTACAGTCTTCA
TTTAATAGTGCAAATTATTGTTTGAATAATATACAGTTTGATTCCAGCATGAATCATTCC
TACACTAGAGAGTCACTGAATAAAATTGAAGAAATAGGAGAAAACTTGGTTGGGCATATT
GATACAACTAAAACACTCCTTACTGGCTTAAATGAGAAATTTGAAAAGATGCAGGTTACA
AAAGTTGAAAAGCCAGTTCCAAACTCTTTTTTGGTAAAAAGAAATATAAAGATTGAACAT
TCAATGAAGAATGTAGAGAAGTTCCCTCTACTATTCCCCAAAGAAACCACTTCAAAGGAT
GAAGAATCTGAAAAAATAACTATAGCCTCTTTATTTAGGGAACCAGAAGCAGAAACACAA
ATCCTCCCAATCTATGAGCCTCTTGAGCATAGATTTTCCAAGTATTCTGCTCCTGACATT
GAAGGAAAAGGAAAATTGCCCGAAACACATACTTTCTTTCCTGATTCCCACAGAGAATGG
AATATAGATAACATGAGCATTGGCCAAATTCACCAAATGATTGATTTAATGTATAATGAA
TACAAACTCATGTGTCTCAGGGGAAAAACAGAGGTAGATGCGTGCAAAACTATTATCCAA
TGTTTTACAGGTACTCTTCTTAGATGGTGGGAAACTGAATCTTCTCCTAAACTAGTTGAA
AACATGGAAGCAAAAGTTCTTAAAGATGAAAAAGGAGATGTCATTCATAACCCAGATGGC
ACTGTAATAAATAATATGATTGGTGCTCTAACATCTATGATTCTGGAGCATTGGTGTGGT
TGTGAAACAGAAATTGCCAATAAGCATGAGGTCATTTTGATGAACCTCAAATGTCACAAG
ATGTCCCAGTATGATGATTTTCACAGAGATTGGATGCAGCGGATCTATGAGGTAAAAGAT
TCCAAAAATCTGCTCTAGAAACAGGTATATCTAGCTGCTCTACCCTCCAAATTTGTCGAT
TACATCAGAATGCAAGAAATTTTTCAGTTACCTTTTGAGGCTTACACATGCCGAGAAATC
TATTCCCTGATTACAAAGACACTTGTCACTCTTTGTACCAGCTCAAAGGTAAATAAATCA
TTGGAAAAATTGTCCAGGTTACCAGATAGAAAGTCCATCTGCAGCAAATATGGACTAACA
ATAGATGACCCATTGGTCAAAAGAAGAAAGTCTAAGAAAAGGGCCAAAAGAGAATTCAAG
GAGACTTTCTACAAAAATAAAAGGGATTACCCAAGAAACAAAAGAAAATATCCCACAAGG
GATAAAAACCATAAAAAAAAAGGCCACTATAGGTACATCCCCAAAACTCATTATTACAAT
CCTTCTGATATCCACCTGCATACATCCAAGCAAGAAAAATGGAACAAAATCACTTGCTGG
TTGTGTGGCCAGACGGGGCATACAGCCTCAAGATGCCCCCAAGGAGAAGAATCAAAACTC
AACAAAGGGAAAAAGACAGCTGTTTATGCTCAAAAAGCTAAACAGATCAAGAAAGAACAT
TCAAGCCCATTCTTTTGTTTAAGATGTAAATCAAAGAATCATGTTACAAAAAAATGCCCA
AATCTTCATATCTCAGCCCAGCAGCATCAAATAGAAGATTCATCTCTTGATTCTTTTAGT
AGTACAGAAGAAGAATTTCAAGTCAACATGGGCCAATATACTGACTCTGAATCATCAGAA
TGTTCTTGTTCTAATTCAGATGAATGTGCATGCCATATAATTTATGAAGATGATTATGAA
ATTTTGTAAAGCTCCAGTGAAGAAGAAGAAAGACCAAAGCCTCCCAAAGAAAAAGTCCTA
ATGGCATCTGCTAAAGAAGAAGCAGAAATGAAAATTTTAGCTCATATCAGGACAATGGAG
GAAGGAGCAATGAAGGACCGCCTGATAGAAGCATTCACAGATCAACTCAAATCAAAAGCT
TCAAAAGAATCAGGTAAGAAACCTTTGTTTGTTGATGCATCATATGAAAGAAACACCAAA
TCCTTCCAAATGCATCACCAAAAACCAGGGAAAGTAAGATCCCTGACTTTGGGAGAAGTG
AGTAGTGAAATTCACCAGCTCAAAACAGAGATCTACGCCATCAAAGCACAGATTGCAGAA
ATAAAGAAAGGAAAGGAGATTAAAGAAGAAGAAGAATCCTGGAATACAGAAGCACATAAC
AGAGAAATTGAAATTGCAGAAGGAAGAGCAGACCCACACTTTGGCTTTCAAGATATGAGA
CTGTTTACCATCAAATACCAACAACACCATGTCAAGGTAAAAATCTGTATCCAACGTCAA
GTATTTTTCATGACCGCATTGTTGGATTCTGGTGCAGATATTAATATTCTCAATATCAGA
AATATTCCAGCAAAATATTGGGTCTCTGCAGAAAGAGAAGTTGTAGGCCTAGGAAACAAA
AAGCTTAAGTATGAAATTCCTAGAGCTTCATTATGTTTCGATACTCATTGTGTATATATG
AAGTTTGCCATAGCAGATATTCCAATTGATTGTATATTAGGAAATGTCTTTTTAGCTGCA
GTAGAACCTCATGGCTCAGCAAGATTAAAAGGAAGCAGAGCTGGTTATTTCATTTCCGTA
CCCACATCTAAAGGTACAAGAAAAAGGATTGAACTCCCTTATGTTTCAACCCCAAGAGTC
TCCACAATGGTACAAGCCATGCAAAAATTGGATAAAGCAGAATCCTTACTATCAGATCTT
AAAGATCTAAAAGGCAAATTAAGAGTCGAAGAACAACTAAAACAACCACAGATCAAAAGA
AAGATTCTAGAATTAAAAGAAAAACTGGCAAAAAAATGTTGTTCAGAAGAGCCAAATGCT
TTATGGCACAAGAAACAACATACTATCAAATTACCATATAAAGAAGGATACAAAGGAAAA
CCCAGTAAAAGCAAAGCGATTCCCATGAGCCAAGAATACAGACAACTATGCCAGCAAGAA
ATACAACAGTTGCTCAACAGAGGATTAATCAGAGAATCCACTAGCCCCTAGAACTGCTAT
GGATTCTATGTAAACAAGAGACCTGAACAAATCAGAAGTATCCCCAGACTTGTAATAAAC
TACAAACCTCTAAATTTAGTCTTGGCCGACGATACTTATCCTATCCCACATAAAGGAGAC
CTAATCAGAAGAATTGCAGGAGCAAAAATATTTTCAAAATTTGATTGAAAACCAGGATTT
TGGCAGGTTGCTGTTGACGAGGAAGATAAATTCAAAACTGCTTTTAGCATCCCTGCAGGG
CACTACGAATAAAATGTCATGCCCTTTGGCCTCAAAAATGCCCCCTCAAAATTTCAAAAA
GTCATGGATGATATTTTTAAGCCATATTTTGACTGGTTACTTGTATATATTGATGATGTT
TTAATTTTCTCCAAAAATCTTGATGATCACTTCAAACATGTAAATATTTTCATGAAGTTG
GTCCAGAAAAATGGTCTCGTGCTCAGCAAAAAGAAGATGGAATTATTCCAAACTTCTATA
AAGTTCTTAGGCCACCAGATTTCAAATGGGCAAATCTCTCTACAACAACATGCCATCGAA
TTTGCAGATAAATTTCCAGATGTCTTAAGAGATAAGACACAGTTGCAGAGGTTCCTTGGC
TGCTTAAATTATGTGAGCAGTTTCTATCAAGACTGTGCCACTGATAGGAAAGTGCTCAAT
AAGAGGACTGGAAAAAATCCTCCTCCATGGTCAGAAGTCCACACCAGAGCAGTAAAAGAA
ATCAAAGCAAAGGTAAAATCTTTACCTATACTATATATAGCAGACGATGAGGCATATAAG
ATAGTTGAATCTGATGCCAGTGATATAGGATGGGGTGGAATTCTGAAGCAAAAAATTGGC
AAAGAAGAACAAGTGGTACAATTTGCCTCAGGGGTTTGGAACCCAACAGAACAAAAATAC
TCTGTTATTGAAAGAGAAGTGAAAGCTGCATGGAATTGCATCAGCAAATTTGCAGTATAT
CTCATAAACAAACCATTTCTCCTTCGGACAGACGCGTCAGCAATGAAGAAAGTACTGTCA
AAAGATATCAAGAAACCAGAAGAAGCAAAATTTGCCAGATGGCAAGCATTATTTGCAAAC
TTTGATTTTTCCATTGAACATATCAAAGGAGAACAAAATTGCCTCCCTAATTTTCTCAGC
AGAGAATATCTTGAAAAAGATGTTACACAAGTCATGATGATTGTTACTGAATGGGATCAA
AATCAGAAGTGTGAAGTTTTAAGAACTATTCCAGATAACCAAGATTGGGACACATACAGA
AACAACTGGAAACCGACATGGCAACTACGGAATACAAAAGTCCTTGATGCCAACTTGCAG
CCTCATACTAACCTGCAACACTATGTGCCTGAAAGAAAAATATACCCAAAAGGTAGAAAA
TGGATCCATGACATGATATATGCCAAAGCAAAAACAGATACCAGAACTGCAAGAGAATCC
TTAGAATCAAATTTTCATGACATTGGAAGGATTGGACACCACGGAGATAGTAACACAAGA
ATCTATGAAGCTTATTATTGTATCTACCGAACCAGAGACCTATGGATTAACCACCCCCAA
GTCCAACCATGTGCAAGATGGCCTAGAAATGACCCCAAAGTAATATTCCCCGACACGGTC
TATGATTTTGCAGACTACAAAAAGCTATGGTGGGATTTCATGAATATTGATGACAAGACA
GATACCCATTACACAAAGTTAAAATTCAGCACAATGGCAGCCTCCCAGAATAATCTACAA
TGTGAATGGTTCCAAAATAGGTGGACAGATTACGGAGTCAACAGAACAGCCATGGATCCA
GTATATCATGAAGGATATCAAAGAAGGCACTGTCAAAAATGTTTTGAGTACAACATTGGG
GACTGCTATCATCACATCTATAACACAGTCAGAGAAATGACAGCCAAAGAATGGGACCCT
TTCCACATGACAAATTATTCTCTCCAAGAATATATGAAAGATCACTTGGAATGAAATGTC
CTAACTAAAGTCCAGCACCAAGTCATATTGGGCAAGCCCATGATAGTCCGGAGGATATAT
ACTAAGGCATGTGATGATCTACTTTATAAAAGGGATAGATTCCCTGATCTGACTGTATTT
TGAATATGTACCAATCACAAGGGCTTAATTGTGATCAGTGTTCCCGTGGGATTTACTATT
CAAAAGCTTCCACAGTGTAAATATTCTCCTCTAAGTCTTTTCTCGTGGACTTTTCTTTCA
AAAAATTATCCACTGTGTAAATAGTCATAAGTCTGTCTTACTTTAAGTACAAGAATCTAC
TTTACAGACGATATCACATGCGTTACCCGAAAGCAATTATTCGGTCTAATCCGAATATTT
GTGCGGACGTCGCTCTGATAAAG
>Picea glauca Gymnendovirus 4
TGGTATTAGAGCCATGCACTCATTTTCGCCCCAGGTATGATAACAGACTCATTCTGATCC
GTTAAAGCTATTCGCTCTAATTTTGTTTAAAAGTAAGTTGTGTATTTAAGTTCTGAATCC
AGAGCCGTATCAGTAGTCTCAGGCTGTTTAAAGGCACAGTTTCCACTACTGCGACTCGCT
GAAAAGTTTACTAGTCTTTACCTGAGGAGTAGGCCAGGAGCCTGTCTAATCCTTGTTTAA
GGACATAAGACTAAAAGCCCTCCTTTTCTGTGTAAAGATAGTAATACCGAGCATGGATTC
GAAATCTGTCTCCTTTAGAGATATTAAAAATTCTGAAGAAGCTAGTACTTCAGGGACAGA
CTCTGTACATAGTTTAGAGTCAATGTTTTCATTAAGCAGATCCCAGAGTATAAATCATGC
AGATTTAGAAATAATAGAAACAAATCCACAAGCTGCATGGAAGTTACCTGCTATTAATCC
CAGTCAAGTATATCAAGATTTAAACATGTTCCACCTTAAAGCAATAACCAGAGTCTTTGT
AAAAGAGTCTATTAGCATGATTCAACAGAATAGTAACATTACCCAAACTATCTCTCTTCT
GAATCCAAAAGAGATCCAAAAGGAAGCCAAGAGGCATAAAACACAGTTTGTGCATTTTGG
ATGCATAAGAATTGGTATAAATGCATTAGTACATAAAGGAATTAATGCTTATGTACTATG
TACTGTACGAGATTTAACTCATGACAAGTTTACCGATTCTATAATAGGAGGGATAGTAGC
TCCTTTATCAAATGGACCAGTCTATTTCGACTGCTATCCAAACTTTTCTGTTTATGCATG
CGATGAGACTCTTGGTGATATCCTAAAATTACAGATCAGGACAACAGGCTTTAGCATGAA
TGCTAAAAGAACGAACATAGCAATCCAAGCCAGAGGGTGTTTTAGGCATACTAACACTAT
GTTCCCTGCTGTTCTACATACTCCAAGTAAAGACTCTCAGGCTAGTACTCTTGTAATCAC
AGATTCTTTAAATCAAAAAGTGGAACACAGTACTATCAGATGGGAAGACTTATCCTTCCC
AACCGATTGGGTAATTGATACCCCAAAAGTGCCAATACCAAGAGCTATTACCTCGACACA
AATAAAAGAAACCTCTGATTCTGCTATAATCTCTTTTCCTCGGCATATCCCGTCTAATAC
TCTTTATTCTAAACCTAACAGACCCCCTCCACCTATTCCTTCATTCTGTTTACATCCATC
TCTGCAATCTCTAGCTGGACAAATAGGACAAGTTCCTTTTGCAGTAAAATGCCTTGACTG
TGGAGATCTAATTACTCTATCTACACTCTCTACCTCTATTAATCACTCAAATGTCCAGTT
TGAACATGAGCACCATAATCCCAGGACACATTTACCACCTCCAACGTCAACCACCAAAGA
ACAATGTCCACATCCACAGTGCTCTGACATTCCATTTCCCCATGATACCCATGTCTTGGT
CATACAAGACACTCTCCAGACAGAAATAAAAGAAAGACAAAAGGCCTATTATCCTAAAGA
CATAAAAAAACCATCTTATCCTGAAATCAAAATTTTTTTAAGAATATCCAAAGGATGCAC
CCAAGAAACTGTCAACCCAGATTGGATGAAAAATATGATGAATTGGGATCTTTATACTCA
TCCAAAAGCAAAAGAATTTGCCAGAAAAACTCCAAATCCAGAAAAAATCAGGCTGGCAAA
TAAATGGAAAAAATTTATGGAAAAAGAAAAACTGTATATCTCCTTCTATGAATGGAATAG
CAGCAAACCTAGCACAAAAAAAAACCTAGCCCCCCACAAAGCTAGTTTGATAAGCTGTCA
GGTACAGACACTCTCAATATCAGACTTAGGAAAAGAAATCAACAAGATAAAAAAGGCCCA
AAACCAACAAAAAAAAGAAGAAAAAGAAGAAAGTCTCCAAGTCCAACATCAGCAATATCA
TGTCTTAATAGAATTAAAAATCCAAGATTTGCACTTTAGATTAAAAACATTGATAGATAC
AGGATCTGATTTAAATTTACTCAATAAGCATGTAATCCCTGTATCACTTTGGGAAAAAAC
CGAAGTCACTGTTACAGGCCTTGGCAATATTATAAATAATATTTCTTTCCAAATTCCTGA
AGCAATTCTATGCTTTCAAGAATTCTGCCTAAAGATGAAATTCTTTTTAGCAGAAATTCC
TATTGCTTGTATCTTGGGCACTCCATTCCTTGCAGCAGTATCACCTCATGGATCTACTAT
GGTAACTCCTGATCAAGCAGGATATTTTATAACATTACCAGAAGGAAAGAAAGTTAAGCT
GCCATTTATTTCTACTCCAAAAATATCAGACTCAGTCCAAATAAATTTGATGAGATCTGA
AAAAATCAGAGAGCTTCAAAACGTACAGTCTAAAATTAGAATCAGAAGGACAGTTACAGA
AGCCAAGTATCAAAGAAAAAATTCTTTCCCTAAAAGAAGAATTTATTAAAACTGTTTGCT
CTGAAAATCCTACTGCATTCTGGAAGCAGAAAAAGCATGAAGTATATCTTCCATATAAAG
AAGATTATCAAGGCAGACCTTGCAAAAGTCGAGCCATCCCTATGAATGCTGAATACCAAA
AGTTATGTGCAGAAGAAATTGAGAGTTTATTAAAGAAAGATTTAATCAGAGAATCTACCA
GCCCTTGGAACTGTTATGGGTTCTATGTAAATAAACATTCAGAACAAATCAGAGGAGTTC
CCAGGTTAGTAGTAAATTATAAACCTCTCAACAAGGTATTAGCAGATGATACTTATCCAA
TCCCAAATAAAAGCAATCTTGTCACAAGAATTGCAGGAGCCAAAATATTTTCAAAATTTG
ATTTAAAGTCAGGATTCTGGCAAGTTGCAATCCATGAAAAAGATAAGTTCAAAACTGCTT
TTAATGTTCCTGCTGGTCACTATGAATGGAATGTCATGCCATTCGGCCTAAAAAATGCAC
CTGCAAAGTTTCAGAGAGTGATGGATGATACTCTCAAGCCATATTTTGATTGGCTTATAG
TATATATTGATGATATTTTAGTATTCTCCTCCTCTCTAGATCAGCATTTCAAACATTTAA
AAATACTTTTGCAAGTTATCAAACAAGCTGGCCTTGTTTTGTCCAAGAAAAAGATTGAGC
TCTTCCAAACACAGGTTAAATTTCTTGGTCATACTATTAAAAATGGCCAAATTACTTTAC
AAACTCATGCTGTTGAGTTTGCTGACAAATTTCCAGACAAAATTCTTGACAAAACTCAGT
TGCAAAGGTTTTTAGGAAGTCTAAATTATATAAGCCATTTTTATAAAAAATGTGCTCAAG
ATAGGAAGCTGCTAAATGACAGATTGAAAAAAGAACCAACACCTTGGACTGAGGCACATA
CTCAAGCAGTAAAAAACATAAAGGCAAAGGTCAAGAATCTGCCCATATTACATATTTCTG
ATGACAATCTTTTAAAGATTGTTGAAACTGATGCCAGCAATATAGGATGGGGAGCAGTGC
TCAAACAAGTCAGGAATAAAGGGAAAGAAGAAGTGATACAATTTGCTTCTGGTCTATGGC
AAGCTGCAGAGAAGAACTATTCTGCTCTTGATAAAGAAATCAAGGCTGCTCTCAATGCCA
TACAGAAATTTGAAATTTATTTAATCTATAAAAAGTTTATTTTAAGGACTGATGTTGCTG
CAATGAACAAAGTCCTTCATAAAGAACTGAAAAATTCAGGAGATCATAAATTTGCTAGGT
GGCAGGCCCTGTTTAGCAATTTTGATTTTACCATAGAACATATCAAAGGAAGTTCAAATT
GTCTGCCTGACTTTCTAAGCAGAGAACATCTAAAACAAACATTCCAGTCTTTGATAATCT
CCATACAACTAAGAGGAAATACAGAACATATGGAAAACATTCCTGATTCTTTAAGATGGG
AAGATTATTGCAGCAGATGGGTTCCTAGATGGGGTTTAAGAAGCACTAGGATAATAGCCC
CTACTACTCAAATCCTCTATTCCAGTTTAGTCCCAGAAATAAGACACAGGAGCAATAATA
ATATATTATTACCTATAATAAACCAAGGTAATAGAAGAGCAATTGAGGCACAGAATGCCT
TAACAGAATTATTTCATGACATAAATTTAATTTGGGATATCAGGAATAATGAAGAACACC
ATCAACAATATTTTTGTTTAAATAGACCAAGATTAATTTCTCAATGGCCTGAAAGAAATG
AAGAAATCATATTTCCAGAAACCAGTTTTAATTATCAGGAATATAAAAGGTTATGGTGGC
AGTTTGTTCAGCATGAAGATATTATTTTCTTAATGAAATTTGGATCAGTCAATACTTTTA
CTGCAGGAAGACCACCAATTTGGCTAACTGACTGGTGGAAAGACTTTGGGATAAATAAAG
AAGAAGCAGAACCAAATATTCTAGCACTCTTTACACCACTTCATCATGTCAGAGATTTAA
ATTATCAAGGGCCAAATGATGAAGAAATCCTCCGTATGTTTATTATGAATCATTATCAAT
GGGGAATAAAATCCAAAACTATTCTACAAAGAATCAATGGTACTTTGTACATTGTCCGCA
AAATCTATACAAAATCTTGGGATACTCTACAATATCCTGATAGATTTTCAAGTTTTATTG
AAAATGACTAAAGCAAATAATTCATGTCTAGATGGCCGACAGTGGTGTCATCCGGGTTCC
GTGGATTACCGTAACAATCTCCACTTTGTACAAAATCTGTCTAAATGTTGTCATGTCTAT
CCGTGGGAATCTTAGAAACTCGGAGCACTTCTCCGACTTTTGGTGCGGTTTGACCCACAT
TTCTAAGATACTCACATGATGTTTGTACTTTGGTCGGGGAATCTTACACGATCAACCCGC
CAGAATTACTGTTAGATCTACTTTTGGTGATTTGATCAGGGAATCCTACGTGACAACCCC
GACAAATCTTTTATAGTACTCTACTTTCGGTTTGATTTAAAATAAAGTTGTCCGATCGGA
CAGAGATTCCTGCGTGAATTCATCTGCCGAATCATAAAAGTAGATTTAGTGGTTGACATG
TAGGACCTCCCGTCCATTCATGTTTGATGCTTCATAATAACTCTCCTCTCAAAAATTGTT
ATATAAGGAGGGTGAGGGATTCATTTAGGGCATCGGTCATTAGTGTGAGTGAGTCAGTCA
GTCTTCTAAGCTTCCCTTCTGTCCGAAGCTTTGAGTCATTCTGTCTAGAGTCTGTAAGAG
CGAAGAGCATCCTGCTCTGTCTGTTATCAGTGCCTCAGGCACAAGCTTATGTAATACCCG
AGAGCTATTCATGCTCTGTTAATACAAAAGTCTTCCGCAGAAATTTCTCTGATGATTTGC
TTATTGCCTATGCTTAATGCGCATATGATGACTTCACTTCATTAGCCTGTATTTGCATCT
GTTGTTCGTTGGTATGCTTAAGTTCTAGTTGCTCCTCCCGGTTCTTAAGGTTGACTGGTG
CGTGATAGATCGGCGGTGAGAGATCGGTGGTAGTAAGTCCCGCTAGGCAGGAGGCCGCTA
AGGGCAGTGGTAGCCGTGAAGGATCGCTGGAGGTCGCGTATAGGCTTCAAATAAAACTGG
TGTGAAAAGCGCTCGATGGACTTCGAGTGGAGGACTTCAAAAGAATAAAGTAAGTAAAGC
GGTTAACCCGTCGGTATTCGTTCTGGCAGAAGTCGCAGAAATCAGAAGATCAATGGTGAA
GGGAAATTGCGCATAGGCAAGACAACAATCAGCAAGCTTCATACTCTTACAGAGGAGGCC
CCTGCTTTACAAA
>Dipteris conjugata Fernendovirus 2 Contig 2
GAAATTGCCGATCTCCTCCAACAAGGCCTTATCCGCGCCTCTACCTCTGCATGGGCAGCC
GCTGCATTCTATGTCAATAAACATTCGGAACAAAAGCGCGGCAGGAAGAGGTTGGTTATT
AATTATAAACCTCTCAACAAATGCCTCATCTCTATTTCCTACCCCTTGCCCAATAAGGAA
TCCCTTATGCAGAAAATTAGTGGAGCTACTATCTTCTCCAAGCTCGATTTAAAGGCGGGT
TTTTGGCAGATAGGTCTTCTCCCTGAAGACCAATATAAAACTGGTTTTGTGGTCCCCCAA
GGTTTCTATGAATGGACCGTTTTGCCTTTTGGCCTCAAAACCGCCCCGGTGGAGTTTCAG
CGCTACATGGATTCCATTTTTGCACCTTTCCATGAATTTTGCCTGGTCTACATTGACGAC
ATCCTCATCTACAGCAAAAACCCACATCTCCACCTTCAGCATCTCCAGGTCATCCATGAT
CTATTACAAAAACATGGACTTGTCCTTTCTCCCTCCAAGATCCAGATTGGTAAGGTTTCT
ATAGATTTCCTTGGTGTTTTAATTAGTAATGGAGCCATACAGCTGCAGGATCATGTGCTC
AAAGCCCTTGAAGCTTTTCCTGCGGAAATCCGGGATCGCCAACAACTGCAACGCTTTCTT
GGGTGTTTAAATTATATATCTCCTTTTTATCAGCATCTTGCTCGTGACCGGTATCTCCTT
CAACTCTGCTTACGGAAGGATGGCCCATCTTGGGGTCCAGCCCTCTGCAGTGGCAAATAT
CAAACAACACATCCTCTCTTTGCCACCCTTGAATATTCCTTCCCTCAATGCCAACCTCAT
CATTGAAACTGATGCATCTGATCAGTTCTGGGGAGCTATCCTCTTAGAAAGCACGGCTCC
ACAACAAGAAGTTATTTGTGCTTTCCGGTCTGGCATTTTTCAAGGAGCAGAACGTAATTA
CCATTCCATAGAGAAAGAAATCCTGGCCGTTAAAAAGGCAATTCAAAAATTGGAATTATT
TATCTTGAATAAGCCTTTTCTGGTCCGCACAGATAATCAAAATTTCCGGACCTTTTGCAC
CCGTAAAATCGACAAACAGATTGGTCGTGGCCGTCTTGCCCGCTGGCAAGAATTCTTCTC
TATGTATGATTT
>Dipteris conjugata Fernendovirus 2 Contig 4
GAAATTGCCGATCTCCTCCAACAAGGCCTTATCCGCCCTTCTACCTCTGCATGGGCAGCC
GCTGCCTTCTATGTCAATAAACATTCTGAACAGAAGCGTGGTCGTAAGAGGTTGGTTATT
AATTATAAACCTCTCAACAAATGCCTCATCTCTATTTCCTATCCTTTGCCCAATAAGGAA
TCTCTTATGCAGAAAATTAGTGGCGCCACCATCTTCTCCAAGCTTGATTTAAAGGCTGGC
TTTTGGCAGATTGGCCTGTTACCTGCAGACCAACACAAAACGGGCTTTGTGGTTCCTCAG
GGTTTTTATGAATGGACTGTTTTGCCTTTTGGCCTCAAAACAGCCCCGGTGGAGTTTCAG
CGCTACATGGATTCTATCTTTGCACCTTATCATGAATTTTGCTTGGTGTATATTGATGAT
ATTCTTATTTACAGCAAGAATCCCCACCTCCACCTTCAGCATCTGCAGGTCGTCCATGAT
TTATTCCAGAAACATGGGCTTGTCCTTTCTCCCTCTAAAATCTCTATTGGTAAGGTTTCT
ATAGATTTTCTTGGTGTTCTTATTAGTAATGGAGCCATTCAGTTACAGGATCATGTTCTC
AAAGCTCTTGAGGCATTTCCTACCGAAATTCGGGATCGTCAACAGCTGCAACGGTTTCTT
GGGTGTCTGAATTATATTTCTCCTTTTTATCAGCACCTTGCTCGCGACCGGTATCTCCTT
CAACTCTGCTTACGGAAGGATGGTCCCTCTTGGGGCCCAGCCAATCCTCTGCGTTGGCAA
ATATCAAAAAGCAAATCCTTTCTTTGCCACCCTTGACTATTCCTTCCCGAAATGCCAACC
TCATTATTGAAACTGATGCGTCTGATCATTTCTGGGGTGCTATCCTCTTAGAAAGCACGG
CTCCACAGCAAGAAGTTATTTGTGCTTTCCGGTCTGGTATTTTTCAAGGAGCAGAATGTA
ATTACTATTCCATAGAGAAAGAAATTCTGGCGGTGAAAAAGGCTATTCAAAAACT
>Dipteris conjugata Fernendovirus 2 contig 1319
ATGTACTGAATACTCCATGAAGCATAAGATCAAAGAGATTAGCTTAATTTCCCCAGATAT
CTGCCGCCAGTTCGTAGCCAATCAGGAGTTTTGCCCTCAGACTCGACAAGCGCGACAATT
CTCCACAAGCTCCTCTCGTCGACGTCCAGGCCGTTCACAACAGGCTCCCTGTTCTTGTGG
GACTTCTCGATTCCCACGCCTCCGTAAACTCCAGTGGCGCAATCGCTATCAAAGAAGGCC
TCAGAGGTTTCTCCGCAAACGCAAGTTTTCTGCCGCATCCAAATCCGGATGTTTTATCTG
CGGCAAAAAGGGTCATTTTGCAAAAGACTGTCCACAACAACCTAAATCCGGACAGCAAAA
GCAGCTCAAAGGTTTCTTTGCTCAAGTCCCAAATCCCGACAACTGGGAAGTAGTCTCTCA
AGGTATAACTGACGAATCTCTATATGAATGTTCTGAATCAGATACTCCTGAGTGTCTGAC
CTGTCAGTTAGCACTTCCTCTTGAATTCCCTGTCGGTGCTTTTATGAATCGAACCAATTA
TATTGACTTAGAGCTTGATGAAGAGTCTGATGCAGAAACGGATTCCAATAGTTTCTGGGA
TTTAGCTGATCTCCCCACAGCTCCTTCACCACCAGTAAGGTCTCCTCGTCCTTCCCTTCC
TGTTCAGCATCCCCCTCTTCATCATTATCCTCCTTTGGTTACACCTGCTCCTTCTAACCC
CTTGTCTTTTCATGGACCGTCAGCATTTCGCCCTTTACATACTGTCCATATACCTCCCAT
TCTTCCAAAACCTTTCACACAGGTCCCTGTCCATACCCTCTCCTCTTCTCCTTCAGATCA
TCCAACATGTACAGCTCAGTTCACCTCACTCCAGGAAAATATTACCCTATTGAAAACTCA
CACTGCAACTATTCTTACACAATGTACCAACCTAACCTCTACACTCAACTCATTAGAACA
TAAGGTTGTGCATCATCTTCAGCAGTGTAACTCCAGTCTTCCTCCTCCAGTCTTGTTATC
CTGTCAAGAGTTCTTCCAGACTCCTGCCCTTCCTGTGCATAATCCTATGAAGACTTGGAT
GATTTCTGTTACCCTTTGTCCTCCTGGGGTTCCCCCTTATTCTTTAATTGCTTTAGTTGA
CACAGGGTCAGGGTTCAATATTTGTAAATACCATGCTCTTCCTCCTTATTGTTGGGAATC
TTTAACTGCTGCTAACCTCATGCATGGTTCCACAATGGGTGGTGGCACAATTGCCTGCAA
GCGCTATGCTCCAAATATCCCTGTGACCTTTGGTGATAAATCAACTGACATGAGTTTCTA
CCAATTAGAATCTCAAGGGATTGATTTGGTTATAGGTAATGATTTCTTAAATCGCCACTT
ACCATTTGGGTTCTCTACTAACACTATGGCACTCACTATTAATAACATTCTAATCCAGAT
TCCAGCTCGTGAAAAGGTTTTCCAGGTACTCAAACCTTATGATGAAGATTTGCAGATTGT
TAATCAAGCATCACCATTCTGTGATGTACCTGATCGATTCAGAGCTTCTCCATCTCCGCC
TCTGGCCCACCCTCTTGAATTCAGTCCCCCTCAAGATGCTCAGCCGTTACTCACTGACAC
TGAATTACAAGAATTGGTGACTGACCTGGTAGCCCAGGATGCTGCGAAAGCCTTACGTAC
CCGCACTCATACTCTCATGGTATGTCAGTCTTTAGCAGAGATGGAACAACAGTTAATCAC
TAACTGTAGCAGTACTTCTCCGCAGGCTTTTAAGCATATTTTCCACCATCAAATTGGCCT
GCCTATCAAAGAGGGTTCCAAGCCCTATAAGGAAAGCCCCTATGGATTCACTCATGAAGA
TCGCCTCCTCTGCACGGCAGAAATTACAGACTTGTTACAACAAGGGTTGATTCGTGAATC
CAAATCTGCCTGGGCTGCTGCAGCCTTTTATGTAAATAAATATTCTGAGCAGAAACGGGG
AAAGAAAAGATTAGTCATCAATTACAAGCCCCTGAACAAATGTTTGATTAATATTGCATA
TCCTTTGCCCAATAAAGAATATCTGATGCAAAAGATCAGTGGGGCCACAGTCTTCTCCAA
ACTGGATCTGAAAGCAGGATTCTGGCAAATCGGTTTGTTTCCAGAAGACCAACACAAGAC
TGGGTTTGTTGTTCCGCAGGGTTTTTATGAATGGACTGTTTTACCATTCGGGTTAAAAAC
TGCCCCTGTAGAATTTCAGAAGTTCATGGATTCTATCTTTTCCAGTATTCATGAATTTTG
TCTTGTCTACATTGATGACATACTGATTTATAGCAAGGATCAACACCAACATCTCCAACA
TCTTCAACGGGTGCATGATCTTCTACAACAACATGGGCTTGTTCTGTCTCCTACTAAAGT
CCAAGTCGGCAAAGCATCTATCGACTTTCTCGGAGTAATCATTCAGCATGGTGCCATCCA
ATTACAAGACCATGTGCTCAAAGCACTGGCAGCTTTTCCCACAGAGATTCATGACAAGCA
ACAGTTACAACGTTTCCTTGGCTGTCTTAATTATATATCTCCCTTTTATCAAGATTTAGC
TAAGGACCGTTATCTACTCCAACTCTGTCTCAGAAAAGATGGGCCAAAATGGGGTTCTGC
ACAAACCACTGCTCTAGCTCATATCCAAGAGCATTTGATAACCTTACCCCCTCTTGCTAT
CCCTTCAGCTAATGCCAGTCTGGTCATTGAGACCGACGCTTCTGATGATTTTTGGGGTGC
CATTCTCTTAGAGCAGGTAGCACCAAAAAATGAACGAATCTGTGCATTCCGTTCTGGCAT
CTTCCAAGGTGCAGAAAAGAACTACCATTCGATCGAAAAAGAAATCCTTGCCGTAAAGAA
AGCCATTCAAAAATTAGAATTGTTTATTCTCAATAAACCTTTCCTGGTTCGCACCGACAG
TCAAAATTTCAAAACTTTCTGTACTAGGAAAATTGATAAACAAATTGGTCGCGGCCGCCT
GGCTCGCTGGCAGGAATTCTTCTCCATGTACGATTTTACTGTCGAATGGAAAAAGGGCGC
CTTGAATTATCTTCCCGATATGCTTTCCAGAGAAGGCGCTCCGTACTGGGCCCAGCATTC
CACTGAGTATTGCGCACCACTCTGACAAAGATGCCGCCACTAACTAAAGTGTACAGTGAT
TAGACACTGTCTGACATGTCCCGTCAGATAAGACCTTCACTTTTCACCCACTCACTTGAA
TTGGTTCTAGCTGGCAAGCACTGAGACTGCCTCTCGCCTAAGTGTATATAAGAGCCTCAT
GGCTCTCATTCTCGGCAGAGTCTGCCTCGAGTCCTCTTGTATCATTTCTCTCTTTTGGCA
ATAGAAGTCTTGCTCCCGAAGCACTTCGCTTCTGCTCT
>scaffold-BEGM-2004510-Botrypus virginianus
TTTATTGCCATTTCTGCAGCTTACTTAACAGCCTTGCCTAGCAAGATGGTAAGTGGCCAA
AGTTTTGTTGGCTAAGAAAGAACTTGCTATACATCTCTGGTACATNTAATATTAAGTATC
TTGAGTAACTTAAGCTGGATTTTTATTGTGATAGTTGATCTAGTTTGTTTGATGTCGGCA
TTTGTTTGGGGTAATTACTTTAGATTATTGCAAGAGGGTGTAAGTGAGCTATCAAGACTA
TTGCTATTCAGGTGTGCTATTTTCGATTACATGTTCTTGCTTCTTTTATGGGTTACTATT
TCTTTTGTTTGGAATCTTTACCCTTTTGAGGTGTTCGGGCATGCATCAAACCACTATATG
CAGCAGATGGATAAGGGTCGGTGTCCCCTTTGAAGTTTGCATTTGGATTATCCATCGGTT
CTTCCTTTCAAGTTTGCATTTGAATTAGAGGTTGGTATTGTTGTGTATATTCTTTTACAA
AATAAAATCATGCTCTTTTGTGCGCTATTAACAAGATCTTGCTCTTTTGTGTGCTTTTCT
TTTGGGAACATGATTTTTTCTGCCGGATATTACTCGGAGAAATTCAAAGTTTGGTTCGAG
AATGGTGTACAGGCACACAAGCAAGAAATAGAGAAAGTCACCTCTCTATTCTCTACTTAC
TCTGACAACCTTTTGGAATTTTTGGAAAAAGCAAAATATATGATAACTCTTTCTTCTTTG
CCAATGGAGACAGAAATAAGAGCATCTCATTCAGGAATGAAACTAGCCGACGCCGCTTTG
TGCAGACAAGAAATTACTGAACTGCTCGAGAAAAAGTTGATAGAACCTAGTTCTTCAAAA
TGGACTGGTCAAGCTTTCTATGTCAATAATCGTTTTTGAAAAAATCAGGGGTAAGAAAAG
ATTGGTAATAAATTTCAAGCCACTCAATAAGCATCTCATACCAAAAGAGCATCCTATCCC
ATTAAAGGATGATCTGCTCAGAAAAATCCAAGTCGCACAGATCTTTTCAAAGTCGATTTT
AAATTAGGATTTTGGCAATTTATGATCCATCCAGATCATAAGTACAAAACAACTTTTATT
GTACCACAAGGACAATATCAATGGACTGTGATGCCTTTTGGTCTTCGAACAGCACCCTCT
GATTTTCAGGCTCAGATTGATCATATCTTTCTACCACTCCAAGATTGCGTCATCGCATAC
ATAGATGATATTCTTATCTTTTCTAAGACTATCCCAGTTCACATTAACGATTTAGAAAGG
TTTTTTAATCTTATCAAAATTGAAGGGCTAGTACTTTCAAGATCTAAGTGTGAATTCTTT
AAATACGAAGTTAAATTTCTTGGGATCACCATCTGCAATGGAACGATAAAATTGCACATG
TTCTCGAAAAATTGTAGAACTTTCCCAAAGATTTTTTTGACAAAAAGACCCTTCAACAAT
TTTTGGGATGTTTAAATTGGATAGTATTTGACTATCCCTATCTGGCGCAAGAAACCTCAG
TTCTCACTCCTTTGTTAAGAAAAGATAATTTCATCTGGAGATTTGAGCAGACCGCAGCCG
TGCTACGAGTGCAAAGGATTATAAAACGGCTCCCACCATTTCAGCTTCATATCAATGGAA
AGTTGATAATTTATTCAGACGCTTCAAATTATGGATGTGGAGTAATCCTTTGCGAAGAAG
ATCGATCCACAAAGGGACCAAATTACAATCGCCTTTGTCGATTTGCAGCAGGTATCTTTG
ATTCAACACAGCAAATATATCCTTCAATCCACAGGGAAATACTTGCATCAAAGAAAATCA
TTAAATCTTTCTTATTATTTATCATCTCCGACAATTTTATGCTTCATACAGATTTAAAAA
ATCTAAAAGGTTTTTTAAATAGTAAAAATACTTGAGAGGTGGGAAATTCCAAGCTTGTAC
GATGGTTACTATGGTTCGATCACTTCGACATCACCTACGAGTATTTTTCTGGCCATCGCA
ACTCCTTGGCAAATTTTCTATCCCGCCTTATAGAAGGGGGGCAAGGAAATTATAAATTTG
TAAATTTCCTCTGGCGTTATGGAAAAGACACGCCTTGTATAAACTTTGTCACATCAAAAG
ATGACATACACTTTTTTCTGGTGTTGAGAAGACACGCCTTGTACAAACGTTACACGTCTT
TTTTCTAGTGTTGAGAAGACACGTCGTGTACAAACTTTATGTGGTCCCAAAGGTAGCGTG
AAGGAGAAGCTACGCGCTTTGTAACTTCTATATAAGAGCAAGGAAAGAGAAGGGATGTCA
TTCGCTTACTTACTCACTCTCGACTTCGATTCCAGCTCCCTTTGCATCTAAGCTTTTAAG
CTTTTGTAATTTCTTTTAACCTGTATACATTACTACTTCGATCATCTACCAGCCTCTTTC
CTTTTATTGCTCTTTTAGTCATTTTTTGTTTATTTTCTCGTCGGTTGGTTCTTTGTCTCT
CTTTTGGTATCGGAGCCAGTGGTTTGTTTGGTCGCCTCACTCGTGTCTTATCTCATACGT
ACGTGCCCTGCTATAGCCACTCGTGACACAGAAGAAACGTTTGAAAATCTGATGTTCTAA
AACTCATTTGAGCCTTCAGGACGCTTCATGCAAGGTGCTGCTACAGTCCGCTTCGTGCTC
TCATCCGAGTTTTATAATATCACCTTATATCATCTACTTTCACCTTGTGTTCGCGCTCTC
ATGCACCATGCCCAAGATCTACAAGTCTCTGGCATCCAACGTCCTGGCAATTGAAGAGAC
CAACCAAACGAGAGACAAAGAACCAACCGGC
>scaffold-ENQF-2084799-Lycopodium annotinum
ACTCTTGATCATTTGCTAAAGAAACAGATATGATCCTTGGGTATGATGTGTTGAAACATT
TGGTTCCTTTTGGTTTTGATCATTCTTCTTTTTCATTTTCCATTCTTTCTCAAGAAGAGA
AGATTCCTTTGATCTATCCAAAGACAGTAGTCCATAACAATCTTTCTACTGTGAATTTAT
CCTACTGTTCTGAAAAGTTTCTGTCATGGTTTGCGGATCAACGTCTCCAACATGCTGACA
AAATCCAGCAGTTTACAGAGTTATTCAAAACTCAGTCCACCATGAATCCCTTAGAGTTTT
GGGATAAAGAACAATACATGGTTACATTGCCTGAAGTACCATTGGTTAATCCTACCAAGG
CAACGTATATGTATATGTCTCCAGAGGATCGTATCTTATGTGAAGCTGAGATTGCTGAAT
TGCTCAAAATGAAGCTCATTGAACCCTCAACGAGCAATTGGGCCTGTCAGGCCTTTTATG
TCAATAAACATTCTGAGCAAAGGCGGGGGAAAAAACGAATGGTTATCAATTACAAGCCCC
TCAACAAATACTTGGTTTCTGTTAAATATCCTCTCCCTCTCAAAGATAATTTGATCGATC
GAATTCAAGGTGCAACGGTGTTTTCAAAGTTTGATTTGAAATCTGGGTTTTGGCAATTTA
AGATTCACCCAAAGGATCGACACAAGACTGCCTTTACGGTTCCACAAGGAATGTACCAGT
GGATTGTCATGCCCTTCGGTTTAAAGAATGCTCCGTCTGAATTTCAGAAGAGAATTGATC
TGATCTTAAAGCCTGTTGCCAAGTTTACAATAGGTTATATTGACGACATTCTAGTGTTCA
GTAAATCATTTGCTTTACACGATGACCATCTGACCCAGGTGCATAATTTATTCTGGAATC
ATGGTACGGCTCTCTCAGAGGCTAAAACAGTTTTATTTCAGCCAGAGATCCAATTTCTTG
GTGTCACCATTTGTCAGGGTAAAATTAAGTTGCAGCCACATGTACTGGCTAAGATTGCCG
CAATGCCAGCCACGTTCTCTACTCTCCAAGAAGTCCAAAAATTTCTGGGTTGTCTAAATT
GGATTCACTGGAATATTCCCTATCTTGCGGAATTAACCAGGCCACTATGTAAGCTGTTAC
GCAAGCAACAGCAACCGCATCAATGGACGTCCCAGCAAACACAGTGTGTGGAGCATCTGA
AAGCTTTCTGCCTTCATCTGCCTCCATTACAGCTGCCTACAGACGGCACAATTATCATCT
ACTGTGATGCTAGCCTCGCATCATGGGGTGGTATTTTATGCGAAGATCTTAATGGTGTTT
TGTCAGTCTGCAGGTTTGTTTCAGGTCACTTTTCTGCAGCCCAACAACGGTACCCTTCTG
CACAACGAGAAATACTTGCAGCTAAGCTTTGTATCGTACAGTTCAGGTTGTTCGTGATTC
AAAGGCCTTTCATCCTTCGAAGCGACTTGAAGAACTTCAGAGGTTACTTGGAATCCAAGA
ACATTCAAGCTATTGGTAATTCCCGGTTACTTCGGTGGTCATTATGGTTCGATCATTTCA
GTTTCACTTGTGAACACGTACCAGGACTACGAAATCAGGTTGCTGACCTCCTCAGTCGTC
TACAACATCCAGGAATTCCCGACAAAGACCCAAATCCTGATCCTGACATAGTCACTGCTG
ACAATGGTCCGGACCCACCTTGAACAAGACAGGTGGACCCACAACAAAACATGTACATTC
TTGTAGGTCCCCTACAAAGTAAAGTAGATACGCACTCACTAGTGCTTTCTTTTATACGAA
AAGTAAAATACGTCAGCGCACTCATGCGCACTTAGCTTAATGGCGCACTCACAGTGCACT
CATGTAATCCTTCCACTGAGCATAGCCGACGCATGCCAGGGGTATAAATAGAGCTCCTAG
CTCTCATAACACTCAGAATGAATCAGAGTGAGTCTTCCAGTCTGCAAGAGACCTGGTGCG
TGCAGCAGAGCTGATCAGTCCTGTGATGTTTTCCTATTCCGGTTCCTC
>scaffold-NOKI-2097008-Lindsaea linearis
GGAACAATGCACATAAGAATGCTGATGAGGTAACCAATATCTGAATTGGGCTTAGCCAAG
CTTCTTCTCCTGCTATGGTTCTTGTGCTACTGGAGGCTTTTATTGATTTAATCATTGGGA
TGGACATCCTCTCAGCTTTAATGCCAATCACTTTTTATGGAACTCAATTTCTTTTTCAAT
TTAAACAACAAAAGTATTCCACACCATTGAGATCCATCTACCATCCTCCTCCAAGCATTG
TGCAACAATCACAAGTGCAAGTGCACTCCCTCATCCTCTGCTAAATTTATCCAATGGTTT
GAAAAAGAACGAGCCAACTACACCAAACAGATTGCACATGTATCTACAAAAATGTTGACA
TATACAAGTGATCATCCTCTCCAATTTTGGAATCATACTCAACATTTGATCACTTTACCC
ATGGTGCCTGATGCTAATCCCACCAAGGCCGGTCATATTGGAATGATTCCAGAGGATTTA
CACTTATGTCAGCAGGAAATTAGAGAGCTATTAACCAAAGCGCTGATTCGCCCAAGCAAT
TCTCCTTGGGCTTCCCCTGCATTCTACGTCAATAAGCATTCGGAATAGAAGCGAGGATGC
AAGCGACTGGTCATTAACTATAAGCCCTTGACAAAATATTTAATTTGTCCCAAGTTTCCT
CTCCCACTCAAAGATCTTCTCCTCCCAAAAGATTGCAGGAAAAACGATCTTCTCCAAGTT
CGACCTTAAGTCTGGGTTCTGGCAGTTTAAGATTCATCACAATCATTGTTATAAAACTTC
CTTCATTATTTCTTTTGGCCAATATGAATGGCTAGTCTTGCCATTTGGTCTCAATCTTGC
CCCTTCTTTATGCCAAGAAAAGGTTTCACAAATCTTTATCACCCTTGACCAGTGTTGCAT
CGTTTATATGGATGATATTCTCATCTATAGTAAAACCATTGCGGCACATCTGCTTCACCT
TGAAGCATTTTATTAGGTACTATGCAAATCTGGCCTGGTTCTATCAATCACAAAATGAGA
AATATGTAAATCACAAATTCAGTTTCTAGGTGTCATCTTATGCAACAACACCATTAAATG
TTAGGAGCATGTGCCCAAGAAAATCATGGAGTTTCCTCCTCAACTGACAGATGTGTCGCA
ATTGTGCAGTCTATTTGGATGTTGTAATTCAATTTAGTGGCAATATCCCTTTACCATTCT
TGAGCTCAGTCCCTTTCATGCTTACTTGAAAAAAGTTTCCTCTCTTCAGTGGACTCCTCA
AGCTACTCTGGCTCTTCAAAAGCTGAAAGCTATGGTGGCTACTCTTCCCCCTTTACTGCT
CCCCACTATAGGCACGGTCATTGTCTATACGAATGCCTCTCTTACGGGGTGGGGTGGTAT
TTTATGTGAATGTCAGGATCTGCTTGTTAAGGAATCTTCCCCCCTGTTGGTTTGCCGATA
CTCCTCTAGGGTTTTTAATGCAACGCAACAGAATTATCCTTCCCCCCATCGTGAACTTCT
TGCTGCTGTGAAGAAGGAGTTAAAAGTGTTGAAGCTTTTCATTATTGGGGTCACCTTCAT
TCTCCGCACAGATCTCAAGAATTTTGGGGGCTATCTTGAATCTAAAAATCTGGAGGAATT
AGGTCAAACAAGGATTTTGCGTTGGGCATCATGGTTTAGTCATTTTTCTATCCAATACCA
ACATGTGCCTGGGATCAAGAATAATGTTTCTGATCTTTTGTCTTGCTATTCGCAGCTTGT
GCCTTCACGAAACCCAGAAACTACTTCTTCTGGTGTGCAACCTGCAAGAGGACCACCTCA
CATGGTGAAAGCAATATACATGACTACAAGCCTACAACACATGGCTCTGATAAAGCCACG
ATAGGTGACTTCGATGAAGCAAAGAATGCGGGAGTCAAAGGAGTAAAAAGTCTTTTACCA
ACAATTGACATGACAAGGCATTGCATAAAGATGTGGGATAAAAAGGACTTTGAATTGATG
GATTCCCCACTAAATCCTTTAATGTGCATAGCATGATTCTTGTAAAGAAACTCCATCTTA
CTTTTATTTTAGATTCCCTGCTCACACTTTGCAATAGGCCTTGTAAACTCACTCTCATCA
TACCCTCTTCTAGGTTACTTATCACTTTTGCCTTGTAACGTGCATTGCACGATTCTTGTA
AAGAAACTTTCACTATACCTACCACTTTCTTAACGTGATAAACATGATACTCCAAAAACG
CCTATAAAAGGGGAACTCTTCTCCATTTGAAAGGGGCGAGCCCATAAGCTTACCAACATA
CTAGTCTTTCCATTACCTTGTGCCTTCTATACCCACTTACCTTTGGCCTTCCCACCTTGT
AATATTCTTGTGCCTTCTATACCCACTTACC
>Cystopteris protrusa Fernendovirus 1 contig 1
AACaAAtTTcTnATtGAtCAgAAgTATCCcATaCCTCTGAAAGATGAATTAATTaGAAAA
ATCAAAGGGAAATCtGTGTTCTCAAAGTTTGATCTaAAaTCTGGATTCTGGCAATTtAAG
ATaAGACCtGAAGACAGATATAAAACTGCcTTCATTGTTCCaCAGGGtATGTATCAaTGG
ATtACAATGCCCATGGGtcTcAAaATTGCtCCATCAAAGTTTCAAGAAAGAATTGATaTG
GTnTTTaCaCCtTGCAGagAATTCATtTTATGCTACATcGATGATcTtCTaATtTatTCT
GCatCTGTnGAaGAACACATTCAACATCTtCAcCAaTTCTTCAAATGTGTaAAGGATGCa
GGATTgGcccTATCAaTaAAGAAAAGTaCTATATGtACtCCtcAAGCtGAATTTcTaGGa
ATAGAAATTGCTAATGGAAcaATCAncTTgCAAcAaCATGTcTTgAAGAAGcTTGAgGAt
TTcCCtgATCaaTcTTCACgGAacGaAAGCAATTACAaTCATTTacgGGATGTCTtAATT
GGATaTCTAcaCAaTATCCaATGGTtGCaAAAGATTTGCTTATcTTTAAgaCTTTaGACA
GatCtAAGGAtTTtTTCTGGAAtGaaGAATTCaCTCAaGCAGTagAGAAaATTAAAGAaA
CtTGtAgaCAgCTTCAGCCTcTAcgAnCTnCCtGGaGATGGAAAGATaATcgTCTACaCt
GACGCcTCTCAAGAAGCATGGGGAGGAATtcTnTGTGAAGAAGAtAAtGGaatnCCnATt
ATcTGtaGATatGCtTCnGGAAGgTTTtcaGATGCgGcaACACGnTAtCATTCTATACAG
CAAGAgaTntTgGCcGCnAAaAATTGtATttAnAATTTCCGAtTATTctTAATtGGcAAg
CCnTTTATttTnCGnAGtGATCTnAagAATTTTGAaAaaTTctTaGAcACtcGtAAtATc
GAAaaaATtGGnAATTA
